# Supplementary material for: Comparative Phylogenomics Uncovers the Impact of Symbiotic Associations on Host Genome Evolution
Source: PLoS Genet. 2014 Jul 17;10(7):e1004487. doi: 10.1371/journal.pgen.1004487 (PMC4102449; doi:10.1371/journal.pgen.1004487)
Supplement: Table S1 — Synteny analysis of ‘symbiosis-specific’ genes and ‘conserved’ genes in host and non-host Rosids. (XLSX) [file pgen.1004487.s007.xlsx]

## Sheet: Feuil1
SYMBIOSIS SPECIFIC GENES	NFP	DMI2	CASTOR	DMI3	IPD3	RAM1	RAM2	VAPYRIN	STR	STR2	PT4
Species - Genes Present (Synteny)	Populus, Prunus, Vitis, and Carica	Populus, Prunus, Vitis, and Carica	Populus, Prunus, Vitis, and Carica	Populus, Prunus, and Vitis (not Carica)	Populus, Prunus, and Vitis (not Carica)	Populus, Prunus, Vitis, and Carica	Populus, Prunus, Vitis, and Carica	Populus, Prunus, Vitis, and Carica	Populus, Prunus, Vitis, and Carica	Populus, Prunus, Vitis, and Carica	Populus, Prunus, Vitis, and Carica
CoGe Link	http://genomevolution.org/r/bc9g	http://genomevolution.org/r/bc9i	http://genomevolution.org/r/bc9l	http://genomevolution.org/r/bc9m	http://genomevolution.org/r/bc9n	http://genomevolution.org/r/bg9m	http://genomevolution.org/r/bg9t	http://genomevolution.org/r/bc9o	http://genomevolution.org/r/bc9q	http://genomevolution.org/r/bc9t	http://genomevolution.org/r/bca3
Significant Blast Hits (E-value > 1e-10)	Pt, Pp, Vv, Cp	Pt, Pp, Vv, Cp	At, Br, Cp, Pt, Pp, Th, Vv	Pt, Pp, Vv, Cp	Pt, Pp, Vv, Cp	Pt, Pp, Vv, Cp	Aa, Br, Cp, Pt, Pp, Th, Vv	Pt, Pp, Vv, Cp	Aa, Pt, Pp, Vv, Cp	Aa, Th, Pt, Pp, Vv, Cp	At, Aa, Br, Cp, Pt, Pp, Th, Vv
Comparison of Pt to At, Aa, Br, Th	http://genomevolution.org/r/bg1t	http://genomevolution.org/r/bg36	http://genomevolution.org/r/bg39	http://genomevolution.org/r/bg3d	http://genomevolution.org/r/bg3l	http://genomevolution.org/r/bg9p	http://genomevolution.org/r/bg9v	http://genomevolution.org/r/bg3s	http://genomevolution.org/r/bg46	http://genomevolution.org/r/bg48	http://genomevolution.org/r/bg4f
CONSERVED GENES	NUP85	NUP133	NENA	DMI1	NSP2	CCD7	CCD8	MAX2
Species - Genes Present (Synteny)	Aa, At, Br, Cp, Pt, Pp, Th, Vv	At, Br, Cp, Pt, Pp, Th, Vv	Arabidopsis, Brassica, and Aethionema	Cp, Pt, Pp, Vv	Aa, At, Br, Cp, Pt, Pp, Th, Vv	Aa, At, Br, Cp, Pt, Pp, Th, Vv	Aa, At, Br, Pt, Pp, Th, Vv	Aa, At, Br, Cp, Pt, Pp, Th, Vv
CoGe Link	http://genomevolution.org/r/bg4q	http://genomevolution.org/r/bg4u	http://genomevolution.org/r/bg4v	http://genomevolution.org/r/bg9y	http://genomevolution.org/r/bgai	http://genomevolution.org/r/bg8p	http://genomevolution.org/r/bg8t	http://genomevolution.org/r/bg8z
Significant Blast Hits (E-value > 1e-10)	Aa, At, Br, Cp, Pt, Pp, Th, Vv	At, Br, Cp, Pt, Pp, Th, Vv	Aa, At, Br, Cp, Pt, Pp, Th, Vv	Aa, At, Br, Cp, Pt, Pp, Th, Vv	Aa, Cp, Pt, Pp, Vv	Aa, At, Br, Cp, Pt, Pp, Th, Vv	Aa, At, Br, Cp, Pt, Pp, Th, Vv	Aa, At, Br, Cp, Pt, Pp, Th, Vv
Arabidopsis ortholog	AT4G32910	AT2G05120	AT2G30050	AT5G49960	AT4G08250	AT2G44990	AT4G32810	AT2G42620
