# Supplementary material for: Comparative Phylogenomics Uncovers the Impact of Symbiotic Associations on Host Genome Evolution
Source: PLoS Genet. 2014 Jul 17;10(7):e1004487. doi: 10.1371/journal.pgen.1004487 (PMC4102449; doi:10.1371/journal.pgen.1004487)
Supplement: Table S5 — Accession numbers of genes used in this study. (XLSX) [file pgen.1004487.s011.xlsx]

## Sheet: Symbiosis specific genes
Species	NFP	DMI2	CASTOR	DMI3	IPD3	RAM1	RAM2	VAPYRIN	STR	STR2	PT4	Database
Akania sp.
Amborella trichopoda	scaffold00059.150	comp4453	comp11424	comp24423	comp32930	comp18636	comp3317	comp140269	scaffold00060.152	comp89996	scaffold00097.45	http://www.amborella.org/
Arachis hypogea			JR559476.1	JR541311.1	EZ746879.1	JR564722.1		JR548661.1				http://www.ncbi.nlm.nih.gov/nucest/?term=Arachis%20hypogea
Astragallus sp.							KF626661
Carica papaya	evm.model.supercontig_15.133	evm.TU.supercontig_129.17	evm.TU.supercontig_9.383	evm.TU.supercontig_54.31	evm.TU.supercontig_90.44	evm.model.supercontig_70.116	evm.model.supercontig_5.298	evm.model.supercontig_161.13	evm.TU.supercontig_3.375	evm.TU.supercontig_755.4	evm.model.supercontig_3.46	www.phytozome.net
Capsicum annnuum	JW057072.1	JW074461.1	JW057727.1	JW067395.1	JW080629.1	JW057446.1	JW100166.1	JW099758.1	JW098967.1	JW098923.1	JW099060.1	Genbank
Glycine max	Glyma01g38560.2	Glyma01g02451.1 / Glyma09g33510.2	Glyma19g45310.1	Glyma08g24361.1 / Glyma15g35070.1	Glyma09g34695.1 / Glyma01g35255.1	Glyma06g12701.1	Glyma20g16980.1	Glyma05g12224.1 / Glyma16g04220.2 / Glyma19g29190.2	Glyma05g33720.2 / Glyma08g06000.2	Glyma01g02435.1 / Glyma09g33520.2	Glyma14g36650	www.phytozome.net
Gossipium raimondii	Gorai.006G245600.1	Gorai.008G088500.1	Gorai.005G265200.1	Gorai.N006600.1	Gorai.008G220100.1	Gorai.006G044300.1	Gorai.007G078200.1	Gorai.013G195100.1	Gorai.007G108700.1	Gorai.007G230200.1		www.phytozome.net
Ipomoea batatas			JP122293.1	JP108122.1	JP115534.1
Lindenbergia philippensis	LiPhGnB1_81315	LiPhGnB1_22692	LiPhGnB1_20891	LiPhGnB1_22751	LiPhGnB1_20257	LiPhGnB1_26692	LiPhGnB1_27949			LiPhGnB1_81737		http://ppgp.huck.psu.edu/
Lotus japonicus	chr2.CM0803.150.r2.m	chr2.CM0177.340.r2.m	chr1.CM0105.1940.r2.m	chr3.LjT02O17.60.r2.m	chr2.CM0803.150.r2.m	chr1.CM1852.30.r2.m	CM0905.160.r2.d	LjSGA_008026.1	chr4.CM0042.2570.r2.d	chr2.CM0177.350.r2.m	chr1.CM2121.10.r2.a	http://www.kazusa.or.jp/lotus/
Lupinus angustifolius				AOCW01141355.1	AOCW01119564.1			AOCW01072341.1
Lupinus albus	LAGI01_19412	LAGI01_6000	LAGI01_8856	LAGI01_22459	LAGI01_35710
Medicago truncatula	Medtr5g019040.1	Medtr5g030920	ADC36212.1	Medtr8g043970	Medtr5g026850	Medtr7g027250	AFK81970.1	ADC33495.1	Medtr8g107450	Medtr5g030910	AAM76744.1	www.phytozome.net or Genbank
Melilotus albus							KF626658
Mimulus guttatus	mgv1a025776m	mgv1a022309m	mgv1a020953m	mgv1a020107m	mgv1a005418m	mgv1a021983m	mgv1a021564m	mgv1a024414m	mgv1a020130m	mgv1a024795m	mgv1a018821m	www.phytozome.net
Moringa oleifera
Phaseolus vulgaris	Phvul.002G025500.1	Phvul.002G143400.1	Phvul.009G263100.1	Phvul.011G186900.1	Phvul.002G128600.1	Phvul.001G089900.1	Phvul.007G233600.1	Phvul.004G051200.1 / Phvul.001G113900.1	Phvul.002G331200.1	Phvul.002G143300.1		www.phytozome.net
Populus trichocarpa	Potri.005G128400 / Potri.007G032300	XP_002310339.1	XP_002330696.1 / XP_002325606.1	Potri.008G011400	XP_002326769.1 / XP_002304379.1	XP_002298647.1	XP_002322752.1 / XP_002309276.1	XP_002319711.1	XP_002318509.1	XP_002310338.1	XP_002331845.1	www.phytozome.net or GenBank
Prosopis sp.							KF626660
Sesamum indicum	JP648330.1	JP646886.1	JP637195.1	JP645500.1	JP641851.1	JP659627.1	JP637223.1				JP652391.1	www.ncbi.nlm.nih.gov/nuccore/
Sesbania cannabina							KF626663
Solanum lycopersicum	Solyc02g065520.1.1	Solyc02g091590.2.1	Solyc03g059150.2.1	Solyc01g096820.2.1	Solyc08g075760.2.1	Solyc02g094340.1.1	Solyc04g005840.1.1	Solyc10g081500.1.1	Solyc01g097430.2.1	Solyc09g098410.1.1	Solyc06g051850.1.1 / Solyc06g051860.1.1	www.phytozome.net
Solanum tuberosum	PGSC0003DMP400002170	PGSC0003DMP400053403	PGSC0003DMP400014978	PGSC0003DMP400047866	PGSC0003DMP400053746	PGSC0003DMP400035180	PGSC0003DMP400005138	PGSC0003DMP400048868	PGSC0003DMP400033759	PGSC0003DMP400056551	PGSC0003DMP400004209	www.phytozome.net
Theobroma cacao	Thecc1EG020764t1	Thecc1EG000924t1	Thecc1EG019847t1	Thecc1EG044590t1	Thecc1EG016677t1	Thecc1EG017269t1	Thecc1EG018071t1	Thecc1EG025861t1	Thecc1EG012911t1	Thecc1EG000922t1	Thecc1EG015338t1	www.phytozome.net
Trigonella sp.							KF626662
Vicia sativa							KF626659
Cytisus sp.							KJ413109
Genista tinctoria							KJ413111
Laburnum alpinum							KJ413110

## Sheet: Conserved genes
Species	NUP85	NUP133	NENA	DMI1	NSP1	NSP2	CCD7	CCD8	MAX2	Database
Aethionema arabicum
Akania sp.
Amborella trichopoda	comp13866	comp14414	scaffold00030.29	comp19108	scaffold24.262	comp46536	comp100022	comp42168	comp21472	http://www.amborella.org/
Arabidopsis lyrata	491404	480129	481915	917996	478786	911098	902531	353547	903635	www.phytozome.net
Arabidopsis thaliana	AT4G32910.1	AT2G05120.1	AT2G30050.1	AT5G49960.1	AT3G13840	AT4G08250.1	AT2G44990.1	AT4G32810.1	AT2G42620.1	www.phytozome.net
Arachis hypogea	JR540792.1		EZ721333.1		HP010111.1			JR559341.1	JR540882.1	http://www.ncbi.nlm.nih.gov/nucest/?term=Arachis%20hypogea
Astragallus sp.
Batis maritima
Beta vulgaris		scaffold00177	scaffold00286	scaffold00342			BQ589942.1	BQ593273.1	scaffold01019	Genbank or http://bvseq.molgen.mpg.de/
Brassica rapa	Bra011395	Bra013182	Bra022774 / Bra018343	Bra022510	Bra027378	Bra002894	Bra040330	Bra011384	Bra016864	www.phytozome.net
Camelina sativa	GAFB01006322.1	GAFB01046334.1	GAFB01039715.1	GAFB01044495.1				GAFB01027367.1	GAFB01007687.1
Capparis sp.
Capsicum annuum	JW104643.1	JW092090.1	JW135748.1	JW074476.1	JW064675.1	JW057960.1	JW060423.1	JW066766.1	JW068088.1	Genbank
Capsella rubella	Carubv10004252m	Carubv10012824m	Carubv10023720m	Carubv10025877m	Carubv10015988m	Carubv10003692m	Carubv10024760m	Carubv10006968m	Carubv10025265m	www.phytozome.net
Carica papaya	evm.model.supercontig_2198.1	evm.model.supercontig_211.12	evm.model.supercontig_109.23	evm.TU.supercontig_113.52	evm.TU.supercontig_25.124	evm.TU.supercontig_36.32	evm.TU.supercontig_22.7	evm.TU.contig_24654.4	evm.model.supercontig_52.168	www.phytozome.net
Chorispora bungeana	KA009890.1	KA008639.1	KA048096.1			JW991499.1			KA060394.1
Cleome droserfolia
Cleome spinosa
Cleome violaceae
Cuscuta pentagona	GAQC01005622.1	GAON01221059.1	GAON01074508.1	GAON01059190.1			GAON01044627.1	GAON01161238.1	GAON01033739.1
Emblinga sp.
Glycine max	Glyma17g27490.1	Glyma14g01160.1	Glyma17g27490.1	Glyma12g28860.1	Glyma16g01020 / Glyma07g04430	Glyma06g11610.2	Glyma01g14266.1 / Glyma11g16370.1	Glyma06g09000.2	Glyma06g43000.1	www.phytozome.net
Gossipium raimondii	Gorai.010G106300.1	Gorai.001G221100.1	Gorai.007G077700.1 / Gorai.007G314500.1	Gorai.005G009000.1	Gorai.011G058900.1	Gorai.009G244200.1	Gorai.008G107600.1	Gorai.001G027000.1 / Gorai.010G106400.1	Gorai.008G099500.1	www.phytozome.net
Gyrostemon sp.
Ipomoea batatas	JP115422.1	JP107945.1	JP114671.1	JP118354.1	JP135995.1			JP118384.1	JP104807.1	Genbank
Koberlina sp.
Limnanthes douglasii
Lindenbergia philippensis	LiPhGnB1_19842	LiPhGnB1_80394	LiPhGnB1_23589	LiPhGnB1_27035	LiPhGnB1_23107	LiPhGnB1_34673	LiPhGnB1_46419	LiPhGnB1_26288	LiPhGnB1_25038	http://ppgp.huck.psu.edu/
Lotus japonicus	chr1.CM0171.120.r2.m	chr2.CM0191.150.r2.m	LjSGA_023994.2	chr6.CM0508.260.r2.m	ABK35066.1	chr1.CM1976.90.r2.m	LjSGA_131670.1	chr1.LjB19M02.90.r2.m	LjT31N04.80.r2.m	Genbank or www.kazusa.or.jp/lotus/
Lupinus angustifolius	AOCW01145245.1	AOCW01159364.1	AOCW01016465.1	AOCW01157888.1	AOCW01061706.1	AOCW01032555.1	AOCW01002951.1	AOCW01144848.1	AOCW01159576.1	Genbank
Lupinus albus	LAGI01_14982	LAGI01_2071	LAGI01_40839	LAGI01_9094	LAGI01_23531	LAGI01_13501		LAGI01_54525	LAGI01_12307
Lupinus cericeus
Lupinusa luteus
Medicago truncatula	Medtr1g006690.1	Medtr5g097260.1	Medtr6g072020.1	AAS49490.1	Medtr8g020840	CAH55768.1	Medtr7g045370.1	Medtr3g109610.1	Medtr4g080020.1	www.phytozome.net or Genbank
Melilotus albus
Mimulus guttatus	mgv1a002126m	mgv1a000278m	mgv1a010776m	mgv1a023770m	mgv1a016666m		mgv1a024715m	mgv1a025330m	mgv1a002106m	www.phytozome.net
Moringa oleifera
Ononis sp.
Orobanche aegyptiana	OrAe0GB1_14503	OrAe0GB1_14552	OrAe0GB1_9793				OrAe52FB1_9202	OrAe42GB1_12637	OrAe41G2B1_12625	http://ppgp.huck.psu.edu/
Pentadiplandra sp.
Phaseolus vulgaris	Phvul.001G074000.1	Phvul.008G284900.1	Phvul.001G074000.1	Phvul.006G218700.1	Phvul.010G129400	Phvul.009G122700.1	Phvul.008G141600.1	Phvul.009G109700.1	Phvul.011G129700.1	www.phytozome.net
Populus trichocarpa	XP_002324219.1	XP_002301581.1	XP_002321555.1 / XP_002315836.1	XP_002331112.1 / XP_002328774.1	POPTR_0001s16890g / POPTR_0003s06380g	XP_002306621.1 / XP_002302249.1	Potri.014G056800	Potri.018G044100.1 /	Potri.011G066700.1 / Potri.014G142600.1	www.phytozome.net
Prosopis sp.
Reseda odorata
Sesamum indicum	JP646627.1	JP636631.1	JP654154.1	JP637602.1	JP640085.1			JP640758.1	JP638527.1	www.ncbi.nlm.nih.gov/nuccore/
Sesbania cannabina
Solanum lycopersicum	Solyc08g066580.2.1	Solyc07g047860.2.1	Solyc02g087300.1.1	Solyc10g044890.1.1	Solyc03g123400.1.1	Solyc11g013150.1.1	Solyc01g090660.2.1	Solyc08g066650.2.1	Solyc12g010900.1.1	www.phytozome.net
Solanum tuberosum	asmbl_866.potatov3pasa_pasa9	PGSC0003DMP400010909	PGSC0003DMP400002322	PGSC0003DMP400027926	PGSC0003DMP400061367	PGSC0003DMP400021345	PGSC0003DMP400045162	PGSC0003DMP400003985	PGSC0003DMP400013844	www.phytozome.net
Spinacea oleraceae	scaffold2444	scaffold14512	scaffold3703	C23921697					scaffold13797	http://bvseq.molgen.mpg.de/
Striga hermontica	StHe0GB1_7930	StHe1G2B1_64622	StHe0GB1_51646	StHe1G2B1_9553				StHe0GB1_39646	StHe0GB1_35009	http://ppgp.huck.psu.edu/
Thellungiella halophila	Thhalv10024536m	Thhalv10003521m	Thhalv10016789m	Tp6g11680	Thhalv10020543m	Thhalv10028622m	Thhalv10001733m	Thhalv10024788m	Thhalv10017925m	www.phytozome.net
Theobroma cacao	Thecc1EG037199t2	Thecc1EG002334t3	Thecc1EG017927t1 / Thecc1EG028864t1	Thecc1EG006180t2	Thecc1EG029136t1	Thecc1EG035069t1	Thecc1EG005633t1	Thecc1EG037195t1	Thecc1EG001714t1	www.phytozome.net
Thlaspi arvense	GAKE01001230.1	GAKE01014054.1	GAKE01003086.1					GAKE01030006.1	GAKE01016506.1	Genbank
Trigonella sp.
Utricularia gibba	84846-86357	84846-86357	108657-109562				8252-10709	27702-29872		http://genomevolution.org/CoGe//OrganismView.pl?oid=36222 (genome location)
Vicia sativa
