# Supplementary material for: Comparative Phylogenomics Uncovers the Impact of Symbiotic Associations on Host Genome Evolution
Source: PLoS Genet. 2014 Jul 17;10(7):e1004487. doi: 10.1371/journal.pgen.1004487 (PMC4102449; doi:10.1371/journal.pgen.1004487)
Supplement: Table S8 — Medicago truncatula genes found in at least 13 plant species, including one monocot, and missing from the sequenced genomes of the Brassicaceae Arabidopsis thaliana, Arabidopsis lyrata, Brassica rapa, Capsella rubella, and Thellungiella halophila, and from the genomes of Beta vulgaris and Utricularia gibba. (XLSX) [file pgen.1004487.s014.xlsx]

## Sheet: Feuil1
Table S8. Medicago truncatula genes found in at least 13 plant species, including one monocot, and missing in the sequenced genomes of the Brassicaceae Arabidopsis thaliana, Arabidpsis lyrata, Brassica rapa, Capsella rubella and Thellungiella halophila, and in the genome of Beta vulgarisand Utricularia gibba.
Accession numbers	Comment	annotation
Medtr3g089880		Pentatricopeptide repeat-containing protein
Medtr8g068270		1-Deoxy-D-xylulose 5-phosphate synthase 2
Medtr1g087760		Kynurenine--oxoglutarate transaminase
Medtr3g104670		RNA-binding protein with multiple splicing
Medtr5g018010		Upstream activation factor subunit spp27
Medtr1g070840		Single-stranded DNA-binding protein
Medtr1g088700		Unknown Protein
Medtr2g096560		Cold-inducible RNA-binding protein
Medtr1g092900		R3H domain-containing protein
Medtr5g083690		Polyadenylate-binding protein-interacting protein 2
Medtr5g083530		Arogenate dehydrogenase 1, chloroplastic
Medtr8g066730		Zinc finger CCCH domain-containing protein
Medtr4g115880		Ubiquitin carboxyl-terminal hydrolase
Medtr1g102230		Alpha-L-fucosidase 1
Medtr4g113710		Avr9/Cf-9 rapidly elicited protein
Medtr5g037410		Wall-associated receptor kinase-like
Medtr3g085620		OTU domain-containing protein 6B
Medtr4g032660		50S ribosomal protein L18
Medtr6g081020		Forever young oxidoreductase
Medtr7g080020		WRKY transcription factor 42
Medtr8g101470		Ethanolamine-phosphate cytidylyltransferase
Medtr4g090580		External NADH-ubiquinone oxidoreductase 1
Medtr1g056520		33 kDa ribonucleoprotein
Medtr5g026540		Zinc finger and SCAN domain-containing protein
Medtr4g131390		Outer membrane lipoprotein blc
Medtr5g087700		Geranylgeranyl reductase
Medtr2g005600		Regulator of nonsense transcripts 3A
Medtr8g102820		Unknown Protein
Medtr4g068210		Membrane-associated 30 kDa protein
Medtr6g008950		General negative regulator of transcription subunit 4
Medtr2g088700		Syntaxin-132
Medtr4g007250		Blue copper-like protein
Medtr7g073970		Para-hydroxybenzoate-polyprenyltransferase
Medtr8g063150		Unknown Protein
Medtr3g117700		5'-methylthioadenosine/S-adenosylhomocysteine nucleosidase
Medtr8g041410		Cysteine proteinase inhibitor
Medtr4g074480		Anamorsin homolog
Medtr4g108000		U11/U12 small nuclear ribonucleoprotein 25 kDa protein
Medtr2g018390		Multiple RNA-binding domain-containing protein 1
Medtr7g109600		WRKY8
Medtr3g089170		Protein FAR1-RELATED SEQUENCE
Medtr3g110650		Poly(rC)-binding protein 3
Medtr7g023540		Translation machinery-associated protein 22
Medtr3g098290		FRIGIDA
Medtr2g101350		Activating signal cointegrator 1 complex subunit 1
Medtr8g088110		Acidic endochitinase
Medtr3g069790		Unknown Protein
Medtr5g012820		Unknown Protein
Medtr3g086350		Protein SDA1 homolog
Medtr5g090020		Magnesium transporter NIPA2
Medtr1g083450		Unknown Protein
Medtr7g086380		2-aminoethanethiol dioxygenase
Medtr8g013900		UPF0497 membrane protein 14
Medtr4g087630		Unknown Protein
AC233685_7		Beta-glucosidase 44
Medtr8g101480		Unknown Protein
Medtr2g032610		Solute carrier family 25 member 44
Medtr2g036060		Histone-lysine N-methyltransferase SETD1B
Medtr4g079750		Menaquinone biosynthesis methyltransferase ubiE
Medtr8g022240		Zinc finger CCCH domain-containing protein 62
AC229695_2		H/ACA ribonucleoprotein complex non-core subunit NAF1
Medtr2g034140		4Fe-4S ferredoxin, iron-sulfur binding
Medtr4g114410		Unknown Protein
Medtr7g116860		Thylakoid membrane phosphoprotein
Medtr7g089780		Alpha-glucosidase yihQ
Medtr1g008350		Protein Mpv17
Medtr1g009600		Rhamnose synthase
Medtr6g070950		Cell division cycle-associated 7-like protein
Medtr6g007350		Unknown Protein
Medtr8g036830		Unknown protein
Medtr5g024810		MORC family CW-type zinc finger protein
Medtr1g008360		Pentatricopeptide repeat-containing protein
Medtr4g021470		2-oxoisovalerate dehydrogenase subunit beta
Medtr1g087750		Heparan-alpha-glucosaminide N-acetyltransferase
Medtr3g117990		Heparan-alpha-glucosaminide N-acetyltransferase
Medtr3g080230		Pentatricopeptide repeat-containing protein
AC225458_4		Pentatricopeptide repeat-containing protein
Medtr3g117620		Pentatricopeptide repeat-containing protein
AC233668_46		Pentatricopeptide repeat-containing protein
AC233140_16		Pentatricopeptide repeat-containing protein
Medtr2g021850		Pentatricopeptide repeat-containing protein
Medtr2g048840		Pentatricopeptide repeat-containing protein
Medtr4g025050		hypothetical protein
Medtr2g087200		Pentatricopeptide repeat-containing protein
Medtr2g087110		Pentatricopeptide repeat-containing protein
Medtr1g073160		Pentatricopeptide repeat-containing protein
Medtr8g068300	DXS2-like	1-Deoxy-D-xylulose 5-phosphate synthase
Medtr5g043140		hypothetical protein
Medtr4g055660		hypothetical protein
Medtr7g045870		hypothetical protein
Medtr5g045120		hypothetical protein
Medtr6g007870		Phytoalexin-deficient 4-2 protein
Medtr5g047470		hypothetical protein
Medtr5g045660		hypothetical protein
Medtr7g045090		hypothetical protein
Medtr3g050010		hypothetical protein
Medtr8g022090		hypothetical protein
Medtr4g097510		Dehydrogenase/reductase SDR family member
Medtr1g017910		Exocyst complex component 7
Medtr8g091210		Protein kinase
Medtr8g095900		hypothetical protein
AC202349_5		Receptor-like protein kinase
Medtr2g017495		hypothetical protein
Medtr2g017480		hypothetical protein
Medtr2g017470		hypothetical protein
Medtr2g017420		hypothetical protein
Medtr2g017450		hypothetical protein
Medtr2g017460		hypothetical protein
Medtr3g092990		Peroxidase
Medtr3g116850		SNF1-related protein kinase regulatory subunit gamma
Medtr8g079310		hypothetical protein
Medtr1g038540		hypothetical protein
Medtr4g122510		hypothetical protein
Medtr3g046510		Non-specific lipid-transfer protein
Medtr3g046540		Non-specific lipid-transfer protein
Medtr3g046530		Non-specific lipid-transfer protein
Medtr3g046590		Non-specific lipid-transfer protein
Medtr4g071560		Subtilisin-like protease
Medtr5g083540		Arogenate dehydrogenase
Medtr3g071980		Arogenate dehydrogenase
Medtr4g129010		Receptor-like kinase
Medtr4g058570		LysM-domain receptor-like kinase
Medtr4g123490		Protein kinase
Medtr4g123480		Protein kinase
Medtr8g078300	LYR1	LysM-domain containing receptor-like kinase
Medtr7g058840		Kinase-like protein
Medtr7g116650		Wall-associated receptor kinase-like protein
Medtr7g080000		WRKY transcription factor
Medtr3g062910		Reticulon family protein
Medtr1g008640		Protein qmcA
Medtr5g029690		Pentatricopeptide repeat-containing protein
Medtr8g107450	STR	ABC transporter G family member
Medtr5g030910	STR2	ABC transporter G family member
Medtr7g083010		hypothetical protein
Medtr8g103190	LIN-like	U-box domain-containing protein
Medtr7g027250	RAM1	GRAS
Medtr7g027190	RAM1-like	GRAS
Medtr2g025580		Cucumber peeling cupredoxin
Medtr4g083300		hypothetical protein
AC233660_8		Trans-cinnamate 4-monooxygenase
Medtr3g005050		hypothetical protein
Medtr5g020960		hypothetical protein
Medtr2g081600		Nuclear transcription factor Y subunit C-1
Medtr2g081630		Nuclear transcription factor Y subunit C-1
Medtr4g005970		SDA1-like protein
Medtr4g006000		SDA1-like protein
Medtr7g111020		Glucose-1-phosphate adenylyltransferase
AC174330_8		Magnesium transporter NIPA2
AC233660_16		Lipoate protein ligase-like protein
Medtr3g023230		hypothetical protein
Medtr3g092420		Leucine-rich repeat receptor-like protein kinase
Medtr3g092390		Leucine-rich repeat receptor-like protein kinase
Medtr3g092360		Leucine-rich repeat receptor-like protein kinase
Medtr7g084220		Receptor-like-kinase
Medtr8g103640		Protein FRIGIDA
Medtr1g005290		Hydroxyproline-rich glycoprotein like protein
Medtr8g044070		AP2-like ethylene-responsive transcription factor
Medtr2g088320		Rhomboid family member
Medtr5g070480		Clathrin heavy chain
Medtr8g022270		ABC transporter B family member
Medtr2g019170		Receptor-like protein kinase
Medtr8g022220		hypothetical protein
Medtr5g043710		Heparanase-like protein
Medtr7g116810		POZ/BTB containing-protein
Medtr7g116780		POZ/BTB containing-protein
Medtr7g116800		POZ/BTB containing-protein
Medtr4g063110		hypothetical protein
Medtr5g018610		hypothetical protein
Medtr5g058800		hypothetical protein
Medtr5g029290		hypothetical protein
Medtr5g020810		Replication factor C subunit
Medtr7g034740		Reticuline oxidase
Medtr5g081780		Lachrymatory-factor synthase
Medtr5g021610		Lactoylglutathione lyase
Medtr8g076160		Lactoylglutathione lyase
Medtr5g046970		E3 ubiquitin-protein ligase
Medtr8g020410		hypothetical protein
Medtr2g018790		hypothetical protein
Medtr5g024820		hypothetical protein
Medtr4g010270		hypothetical protein
Medtr7g102400		hypothetical protein
Medtr7g086960		Myb-like protein A
Medtr8g020490		Myb-like transcription factor
Medtr4g127870		Ribulose bisphosphate carboxylase small chain
Medtr2g048970		Glutaredoxin-C7
Medtr8g091720	Cbf3	Nuclear transcription factor Y subunit B-3
Medtr4g115120		Protein kinase 2B
Medtr5g019040	NFP	LysM-domain containing receptor-like kinase
Medtr6g069030		Receptor like kinase
Medtr7g088070		Myb family transcription factor APL
Medtr3g109090		RNA-binding protein
Medtr5g059070		hypothetical protein
Medtr1g016290		Chloroplast unusual positioning 1A
Medtr8g093750		hypothetical protein
Medtr8g020400		Metallophosphoesterase
Medtr3g092020		F-box/WD repeat-containing protein
Medtr6g005430		hypothetical protein
Medtr8g095040		Ammonium transporter 3 member 1
Medtr8g083500		Protein FRIGIDA
Medtr4g095260		ABI3-interacting protein
Medtr8g044040		AP2 domain-containing transcription factor
AC233577_42		hypothetical protein
Medtr5g026850	IPD3	CYCLOPS
Medtr7g082850		hypothetical protein
Medtr4g120750		hypothetical protein
Medtr7g092270		CCP-like protein
Medtr4g057530		hypothetical protein
Medtr8g043970	DMI3	Calcium/calmodulin dependent protein kinase
Medtr1g045520		hypothetical protein
Medtr3g088040		Photosystem II 22 kDa protein
Medtr5g016570		hypothetical protein
Medtr5g027000		Calmodulin-like protein
Medtr7g011040		Lipoate protein ligase-like protein
Medtr1g031730		hypothetical protein
Medtr3g072480		hypothetical protein
Medtr7g102600		Pectinesterase
Medtr5g005170		Somatic embryogenesis receptor kinase
Medtr1g026140		Glutathione S-transferase
Medtr5g077270		Pentatricopeptide repeat protein
Medtr8g072150		Pentatricopeptide repeat-containing protein
Medtr2g088720		Dihydroneopterin aldolase
Medtr2g089100		GRAS
Medtr7g022470		hypothetical protein
Medtr4g083260		hypothetical protein
Medtr2g101710		Pentatricopeptide repeat-containing protein
Medtr5g008840		Pentatricopeptide repeat-containing protein
Medtr1g088440		Pentatricopeptide repeat-containing protein
Medtr5g042450		Pentatricopeptide repeat-containing protein
Medtr5g067140		Pentatricopeptide repeat-containing protein
Medtr7g108530		Pentatricopeptide repeat-containing protein
Medtr7g111120		Pentatricopeptide repeat-containing protein
Medtr1g012380		Pentatricopeptide repeat-containing protein
Medtr2g042550		Pentatricopeptide repeat-containing protein
Medtr7g076710		Pentatricopeptide repeat-containing protein
Medtr8g009490		Pentatricopeptide repeat-containing protein
Medtr7g093900		Pentatricopeptide repeat-containing protein
Medtr8g068280	DXS2	1-Deoxy-D-xylulose 5-phosphate synthase
Medtr1g013790		WRKY transcription factor
Medtr5g087690		GDSL esterase/lipase
Medtr3g114530		Nucleoredoxin
Medtr5g030920	DMI2	Nodulation receptor kinase
Medtr4g098530		Leucine-rich repeat-containing protein
Medtr4g106910		Fibroblast growth factor receptor
Medtr5g066440		Protein VERNALIZATION INSENSITIVE
Medtr7g084590		Syntaxin-22
Medtr8g088160		Oxidoreductase Tas aldo/keto reductase family
Medtr8g056020		Ankyrin repeat domain-containing protein
Medtr7g087570		Dihydrofolate reductase
Medtr1g092910		R3H domain-containing protein
