# Supplementary material for: Comparative Phylogenomics Uncovers the Impact of Symbiotic Associations on Host Genome Evolution
Source: PLoS Genet. 2014 Jul 17;10(7):e1004487. doi: 10.1371/journal.pgen.1004487 (PMC4102449; doi:10.1371/journal.pgen.1004487)
Supplement: Table S9 — Medicago truncatula genes found in at least 13 plant species, including one monocot, and missing from the sequenced genomes of the Brassicaceae Arabidopsis thaliana, Arabidopsis lyrata, Brassica rapa, Capsella rubella and Thellungiella halophila, from the genomes of Beta vulgaris and Utricularia gibba, and from the transcriptomes of Striga hermontica and Orobanche aegyptiana. (XLSX) [file pgen.1004487.s015.xlsx]

## Sheet: Feuil1
Table S9. Medicago truncatula genes found in at least 13 plant species, including one monocot, and missing in the sequenced genomes of the Brassicaceae Arabidopsis thaliana, Arabidpsis lyrata, Brassica rapa, Capsella rubella and Thellungiella halophila, in the genome of Beta vulgarisand Utricularia gibba, and in the transcriptome of Striga hermontica and Orobanche aegyptiana.
Accession numbers	Comment	annotation
Medtr3g080230		Pentatricopeptide repeat-containing protein
AC225458_4		Pentatricopeptide repeat-containing protein
Medtr3g117620		Pentatricopeptide repeat-containing protein
AC233668_46		Pentatricopeptide repeat-containing protein
AC233140_16		Pentatricopeptide repeat-containing protein
Medtr2g021850		Pentatricopeptide repeat-containing protein
Medtr2g048840		Pentatricopeptide repeat-containing protein
Medtr4g025050		hypothetical protein
Medtr2g087200		Pentatricopeptide repeat-containing protein
Medtr2g087110		Pentatricopeptide repeat-containing protein
Medtr1g073160		Pentatricopeptide repeat-containing protein
Medtr8g068300	DXS2-like	1-Deoxy-D-xylulose 5-phosphate synthase
Medtr5g043140		hypothetical protein
Medtr4g055660		hypothetical protein
Medtr7g045870		hypothetical protein
Medtr5g045120		hypothetical protein
Medtr6g007870		Phytoalexin-deficient 4-2 protein
Medtr5g047470		hypothetical protein
Medtr5g045660		hypothetical protein
Medtr7g045090		hypothetical protein
Medtr3g050010		hypothetical protein
Medtr8g022090		hypothetical protein
Medtr4g097510		Dehydrogenase/reductase SDR family member
Medtr1g017910		Exocyst complex component 7
Medtr8g091210		Protein kinase
Medtr8g095900		hypothetical protein
AC202349_5		Receptor-like protein kinase
Medtr2g017495		hypothetical protein
Medtr2g017480		hypothetical protein
Medtr2g017470		hypothetical protein
Medtr2g017420		hypothetical protein
Medtr2g017450		hypothetical protein
Medtr2g017460		hypothetical protein
Medtr3g092990		Peroxidase
Medtr3g116850		SNF1-related protein kinase regulatory subunit gamma
Medtr8g079310		hypothetical protein
Medtr1g038540		hypothetical protein
Medtr4g122510		hypothetical protein
Medtr3g046510		Non-specific lipid-transfer protein
Medtr3g046540		Non-specific lipid-transfer protein
Medtr3g046530		Non-specific lipid-transfer protein
Medtr3g046590		Non-specific lipid-transfer protein
Medtr4g071560		Subtilisin-like protease
Medtr5g083540		Arogenate dehydrogenase
Medtr3g071980		Arogenate dehydrogenase
Medtr4g129010		Receptor-like kinase
Medtr4g058570		LysM-domain receptor-like kinase
Medtr4g123490		Protein kinase
Medtr4g123480		Protein kinase
Medtr8g078300	LYR1	LysM-domain containing receptor-like kinase
Medtr7g058840		Kinase-like protein
Medtr7g116650		Wall-associated receptor kinase-like protein
Medtr7g080000		WRKY transcription factor
Medtr3g062910		Reticulon family protein
Medtr1g008640		Protein qmcA
Medtr5g029690		Pentatricopeptide repeat-containing protein
Medtr8g107450	STR	ABC transporter G family member
Medtr5g030910	STR2	ABC transporter G family member
Medtr7g083010		hypothetical protein
Medtr8g103190	LIN-like	U-box domain-containing protein
Medtr7g027250	RAM1	GRAS
Medtr7g027190	RAM1-like	GRAS
Medtr2g025580		Cucumber peeling cupredoxin
Medtr4g083300		hypothetical protein
AC233660_8		Trans-cinnamate 4-monooxygenase
Medtr3g005050		hypothetical protein
Medtr5g020960		hypothetical protein
Medtr2g081600		Nuclear transcription factor Y subunit C-1
Medtr2g081630		Nuclear transcription factor Y subunit C-1
Medtr4g005970		SDA1-like protein
Medtr4g006000		SDA1-like protein
Medtr7g111020		Glucose-1-phosphate adenylyltransferase
AC174330_8		Magnesium transporter NIPA2
AC233660_16		Lipoate protein ligase-like protein
Medtr3g023230		hypothetical protein
Medtr3g092420		Leucine-rich repeat receptor-like protein kinase
Medtr3g092390		Leucine-rich repeat receptor-like protein kinase
Medtr3g092360		Leucine-rich repeat receptor-like protein kinase
Medtr7g084220		Receptor-like-kinase
Medtr8g103640		Protein FRIGIDA
Medtr1g005290		Hydroxyproline-rich glycoprotein like protein
Medtr8g044070		AP2-like ethylene-responsive transcription factor
Medtr2g088320		Rhomboid family member
Medtr5g070480		Clathrin heavy chain
Medtr8g022270		ABC transporter B family member
Medtr2g019170		Receptor-like protein kinase
Medtr8g022220		hypothetical protein
Medtr5g043710		Heparanase-like protein
Medtr7g116810		POZ/BTB containing-protein
Medtr7g116780		POZ/BTB containing-protein
Medtr7g116800		POZ/BTB containing-protein
Medtr4g063110		hypothetical protein
Medtr5g018610		hypothetical protein
Medtr5g058800		hypothetical protein
Medtr5g029290		hypothetical protein
Medtr5g020810		Replication factor C subunit
Medtr7g034740		Reticuline oxidase
Medtr5g081780		Lachrymatory-factor synthase
Medtr5g021610		Lactoylglutathione lyase
Medtr8g076160		Lactoylglutathione lyase
Medtr5g046970		E3 ubiquitin-protein ligase
Medtr8g020410		hypothetical protein
Medtr2g018790		hypothetical protein
Medtr5g024820		hypothetical protein
Medtr4g010270		hypothetical protein
Medtr7g102400		hypothetical protein
Medtr7g086960		Myb-like protein A
Medtr8g020490		Myb-like transcription factor
Medtr4g127870		Ribulose bisphosphate carboxylase small chain
Medtr2g048970		Glutaredoxin-C7
Medtr8g091720	Cbf3	Nuclear transcription factor Y subunit B-3
Medtr4g115120		Protein kinase 2B
Medtr5g019040	NFP	LysM-domain containing receptor-like kinase
Medtr6g069030		Receptor like kinase
Medtr7g088070		Myb family transcription factor APL
Medtr3g109090		RNA-binding protein
Medtr5g059070		hypothetical protein
Medtr1g016290		Chloroplast unusual positioning 1A
Medtr8g093750		hypothetical protein
Medtr8g020400		Metallophosphoesterase
Medtr3g092020		F-box/WD repeat-containing protein
Medtr6g005430		hypothetical protein
Medtr8g095040		Ammonium transporter 3 member 1
Medtr8g083500		Protein FRIGIDA
Medtr4g095260		ABI3-interacting protein
Medtr8g044040		AP2 domain-containing transcription factor
AC233577_42		hypothetical protein
Medtr5g026850	IPD3	CYCLOPS
Medtr7g082850		hypothetical protein
Medtr4g120750		hypothetical protein
Medtr7g092270		CCP-like protein
Medtr4g057530		hypothetical protein
Medtr8g043970	DMI3	Calcium/calmodulin dependent protein kinase
Medtr1g045520		hypothetical protein
Medtr3g088040		Photosystem II 22 kDa protein
Medtr5g016570		hypothetical protein
Medtr5g027000		Calmodulin-like protein
Medtr7g011040		Lipoate protein ligase-like protein
Medtr1g031730		hypothetical protein
Medtr3g072480		hypothetical protein
Medtr7g102600		Pectinesterase
Medtr5g005170		Somatic embryogenesis receptor kinase
Medtr1g026140		Glutathione S-transferase
Medtr5g077270		Pentatricopeptide repeat protein
Medtr8g072150		Pentatricopeptide repeat-containing protein
Medtr2g088720		Dihydroneopterin aldolase
Medtr2g089100		GRAS
Medtr7g022470		hypothetical protein
Medtr4g083260		hypothetical protein
Medtr2g101710		Pentatricopeptide repeat-containing protein
Medtr5g008840		Pentatricopeptide repeat-containing protein
Medtr1g088440		Pentatricopeptide repeat-containing protein
Medtr5g042450		Pentatricopeptide repeat-containing protein
Medtr5g067140		Pentatricopeptide repeat-containing protein
Medtr7g108530		Pentatricopeptide repeat-containing protein
Medtr7g111120		Pentatricopeptide repeat-containing protein
Medtr1g012380		Pentatricopeptide repeat-containing protein
Medtr2g042550		Pentatricopeptide repeat-containing protein
Medtr7g076710		Pentatricopeptide repeat-containing protein
Medtr8g009490		Pentatricopeptide repeat-containing protein
Medtr7g093900		Pentatricopeptide repeat-containing protein
Medtr8g068280	DXS2	1-Deoxy-D-xylulose 5-phosphate synthase
Medtr1g013790		WRKY transcription factor
Medtr5g087690		GDSL esterase/lipase
Medtr3g114530		Nucleoredoxin
Medtr5g030920	DMI2	Nodulation receptor kinase
Medtr4g098530		Leucine-rich repeat-containing protein
Medtr4g106910		Fibroblast growth factor receptor
Medtr5g066440		Protein VERNALIZATION INSENSITIVE
Medtr7g084590		Syntaxin-22
Medtr8g088160		Oxidoreductase Tas aldo/keto reductase family
Medtr8g056020		Ankyrin repeat domain-containing protein
Medtr7g087570		Dihydrofolate reductase
Medtr1g092910		R3H domain-containing protein
