# Supplementary material for: Comparative Phylogenomics Uncovers the Impact of Symbiotic Associations on Host Genome Evolution
Source: PLoS Genet. 2014 Jul 17;10(7):e1004487. doi: 10.1371/journal.pgen.1004487 (PMC4102449; doi:10.1371/journal.pgen.1004487)
Supplement: Table S10 — Rice genes found in at least 13 plant species and missing from the sequenced genomes of the Brassicaceae Arabidopsis thaliana, Arabidopsis lyrata, Brassica rapa, Capsella rubella, and Thellungiella halophila, from the genomes of Beta vulgaris and Utricularia gibba, and from the transcriptomes of Striga hermontica and Orobanche aegyptiana. (XLSX) [file pgen.1004487.s016.xlsx]

## Sheet: Feuil1
Table S10. Rice genes found in at least 13 plant species and missing in the sequenced genomes of the Brassicaceae Arabidopsis thaliana, Arabidpsis lyrata, Brassica rapa, Capsella rubella and Thellungiella halophila, in the genome of Beta vulgarisand Utricularia gibba, and in the transcriptome of Striga hermontica and Orobanche aegyptiana.
Accession numbers	Comment	annotation
Os05g05180.2		probable indole-3-acetic acid-amido synthetase -like
Os09g30090.1		G-beta repeat domain containing protein
Os08g14960.1		lrr receptor-like serine threonine-protein kinase
Os06g11930.1		SNARE domain containing protein
Os04g52530.1		heavy metal transport detoxification superfamily protein
Os04g55250.1		Unknown protein
ChrSy.fgenesh.mRNA.15		Unknown protein
Os01g01180.1		Unknown protein
Os01g02310.1		receptor serine threonine kinase pr5k
Os01g02710.1		LRk-type protein
Os01g08180.1		bes1 bzr1-like protein
Os01g09660.1		heavy metal transport detoxification superfamily protein
Os01g12210.1		aluminum-activated malate transporter
Os01g12930.1	LIN-like	e3 ubiquitin-protein ligase lin-like
Os01g13090.2		activating signal cointegrator 1 complex subunit 1-like isoform x2
Os01g13930.1		Unknown protein
Os01g14130.1		Unknown protein
Os01g16020.1		geranylgeranyl diphosphate chloroplastic-like
Os01g19790.1		pentatricopeptide repeat-containing protein at1g08070-like
Os01g36690.1		btb poz domain-containing protein at1g63850-like
Os01g40430.1		wrky transcription factor 61-like
Os01g41930.1		leucine rich repeat protein
Os01g44250.1		CBS domain containing membrane protein
Os01g48820.1		Unknown protein
Os01g51400.1		probable leucine-rich repeat receptor-like protein kinase at1g68400-like
Os01g51790.1		pentatricopeptide repeat-containing protein at5g40405-like
Os01g53570.1		aluminum-activated malate transporter 9-like
Os01g57420.1		diacylglycerol kinase 5-like isoform x2
Os01g65940.1		protein kinase superfamily protein
Os01g65992.1		Unknown protein
Os01g66040.1		receptor kinase
Os01g67490.1		Unknown protein
Os01g71210.1		Unknown protein
Os02g01210.1		amino acid permease 2-like
Os02g04620.1		suppressor protein srp40-like
Os02g05720.1		pentatricopeptide repeat-containing protein at4g02750-like
Os02g09650.1		ap2 erebp transcription factor superfamily protein
Os02g13170.1		peroxisomal nicotinamide adenine dinucleotide carrier-like
Os02g13350.1		mutt domain
Os02g16790.1		probable leucine-rich repeat receptor-like protein kinase at1g68400-like
Os02g26770.1		trans-cinnamate 4-monooxygenase
Os02g26810.1		trans-cinnamate 4-monooxygenase
Os02g28310.1		leucine zipper-containing
Os02g31890.1		nucleic acid binding
Os02g40454.1		serine threonine protein phosphatase 2a
Os02g43320.1		e3 ubiquitin-protein ligase neurl1b
Os02g47605.1		replication factor c dna polymerase iii gamma-tau
Os02g49860.1		AWPM-19-like membrane family protein
Os02g57740.1		Unknown protein
Os03g02610.1		glycosyl hydrolases family 16 protein
Os03g06890.1		DUF593 domain containing protein
Os03g07330.1		pentatricopeptide
Os03g08380.1		abc transporter b family member 19-like
Os03g08560.1		atpase plasma membrane-type-like
Os03g13080.1	NFP/LYR1	LysM-domain containing receptor like kinase
Os03g32499.1		Unknown protein
Os03g36830.1		Unknown protein
Os03g38540.1		formiminotransferase- expressed
Os03g45250.1		2-aminoethanethiol dioxygenase-like
Os03g49050.1		probable cytokinin riboside 5 -monophosphate phosphoribohydrolase log4-like
Os03g56620.1		Unkown protein
Os03g60690.1		pentatricopeptide repeat-containing protein at4g21065-like
Os03g61980.1		cytochrome P450
Os04g38970.2		protein binding protein
Os04g39180.1		receptor kinase-like
Os04g39430.1		cytochrome p450 724b1-like
Os04g45590.1		glyoxalase family protein
Os04g45960.1		subtilisin-like protease-like
Os04g50208.1		Unknown protein
Os04g52700.1		Unknown protein
Os04g56570.1		heavy metal-associated domain containing protein
Os04g57200.1		heavy metal transport detoxification protein
Os04g58564.2		anamorsin homolog 1-like
Os04g58680.1		nuclear transcription factor y subunit c-9
Os05g03070.1		transporter
Os05g08590.1		photosystem ii 22 kda chloroplastic-like
Os05g11360.1		probable rhamnose biosynthetic enzyme 1-like isoform x1
Os05g24770.1		seed maturation protein
Os05g25930.1		Unknown protein
Os05g31010.1		Unknown protein
Os05g40710.1		GRAS
Os05g41090.1	DMI3	Calcium and Calmodulin dependent protein kinase
Os05g41240.1		Myb-like DNA-binding domain containing protein
Os05g42130.1		GRAS
Os05g49580.1		cucumber peeling cupredoxin-like
Os05g51020.2		duf231 domain containing family protein
Os06g02520.1	IPD3	CYCLOPS
Os06g06100.1		dihydroneopterin aldolase
Os06g10350.1		myb protein
Os06g12320.1		vacuolar amino acid transporter 1-like
Os06g20620.1		Endo-Beta-Mannanase
Os06g22390.1		Unknown protein
Os06g30860.1		WRKY31
Os06g30870.1		50s ribosomal protein l18-like
Os06g31300.1		PPR repeat domain containing protein
Os06g33460.1		Unknown protein
Os06g35050.1		arogenate dehydrogenase chloroplastic-like
Os06g36760.1		fas-associated factor 2-b-like
Os06g44430.1		protein kinase
Os06g46580.1		Unknown protein
Os06g47640.1		probable calcium-binding protein cml29-like
Os06g47800.1		nb-arc domain containing expressed
Os07g05630.1		glutaredoxin-like protein
Os07g06960.1		pentatricopeptide repeat-containing protein at5g66520-like
Os07g35620.1		Unknown protein
Os07g38070.1	DMI2	nodulation receptor kinase-like
Os07g39020.1		Putative Subtilisin homologue
Os07g40270.1		frigida
Os07g40740.1		heparanase-like protein precursor
Os08g07740.1		Unknown protein
Os08g10020.1		photosystem ii 10 kda polypeptide
Os08g10490.1		chloroplast-targeted copper
Os08g12740.2		nbs-lrr partial
Os08g14940.1		lrr receptor-like serine threonine-protein kinase
Os08g14950.1		lrr receptor-like serine threonine-protein kinase
Os08g14990.1		lrr receptor-like serine threonine-protein kinase
Os08g15600.1		stomatin-like protein 2
Os08g28670.1		polyketide cyclase dehydrase and lipid transport superfamily protein
Os08g29510.1		Unknown protein
Os08g29900.1		4-hydroxybenzoate mitochondrial-like
Os08g29910.1		prenyltransferase
Os08g29950.1		Unknown protein
Os08g29970.1		4-hydroxybenzoate mitochondrial-like isoform x1
Os08g33380.1		protein curvature thylakoid chloroplastic-like
Os08g37520.1		pentatricopeptide repeat-containing protein at4g02750-like
Os08g37690.1		Unknown protein
Os08g40130.1		heavy metal-associated domain containing protein
Os08g40840.1		exo70 exocyst complex subunit
Os08g40880.1		nucleolysin tiar-like
Os08g42080.1		ACR5
Os08g42610.1		pentatricopeptide
Os08g45200.1		Unknown protein
Os09g03480.1		Unknown protein
Os09g07780.1		pentatricopeptide repeat-containing
Os09g23640.1	STR	abc transporter g family member 1-like
Os09g25540.1		protein kinase receptor type precursor
Os09g27340.1		ATPase
Os09g36110.1		subtilisin-like protease-like
Os10g02920.1		probable ascorbate-specific transmembrane electron transporter 1-like
Os10g07400.2		disease resistance protein rga3-like
Os10g18990.1		leucine rich repeat family protein
Os10g19160.1		receptor kinase
Os10g22460.1		protein phosphatase 2c containing expressed
Os10g27980.1		gaba transporter 1-like
Os10g34720.1		pentatricopeptide repeat-containing protein at2g01510-like
Os10g35040.1		probable leucine-rich repeat receptor-like protein kinase at1g68400-like
Os10g38954.1		Unknown protein
Os10g41490.1		serine threonine-protein kinase sapk3-like
Os11g01860.1		pentatricopeptide
Os11g05760.1		lysosomal pro-x carboxypeptidase-like
Os11g05980.1		pentatricopeptide repeat-containing protein
Os11g14980.1		tetratricopeptide repeat -like superfamily isoform 1
Os11g26140.1		cysteine-rich receptor-like protein kinase 4 precursor
Os11g27240.1		pentatricopeptide repeat-containing protein at3g21470-like
Os11g29490.1		e1-e2 atpase family protein
Os11g29750.1		e1-e2 atpase family protein
Os11g31100.1	RAM1	GRAS
Os12g01910.1		pentatricopeptide repeat-containing protein mitochondrial-like
Os12g03290.1		AP2 domain containing protein
Os12g03450.1		Unknown protein
Os12g08790.1		Unknown protein
Os12g13110.1		pentatricopeptide
Os12g19260.1		tetratricopeptide-like helical
Os12g29280.1		nb-arc domain containing expressed
Os12g29290.1		nb-arc domain containing expressed
Os12g41800.1		VTC2
Os12g43740.1		short chain dehydrogenase/reductase family
