# Supplementary material for: Comparative Phylogenomics Uncovers the Impact of Symbiotic Associations on Host Genome Evolution
Source: PLoS Genet. 2014 Jul 17;10(7):e1004487. doi: 10.1371/journal.pgen.1004487 (PMC4102449; doi:10.1371/journal.pgen.1004487)
Supplement: Table S12 — Rice genes found in at least 13 plant species and missing from the sequenced genomes of the Brassicaceae Arabidopsis thaliana, Arabidopsis lyrata, Brassica rapa, Capsella rubella, and Thellungiella halophila, from the genomes of Beta vulgaris and Utricularia gibba, and from the transcriptomes of Striga hermontica, Orobanche aegyptiana, and Lupinus albus. (XLSX) [file pgen.1004487.s018.xlsx]

## Sheet: Feuil1
Table S12. Rice genes found in at least 13 plant species, including one monocot, and missing in the sequenced genomes of the Brassicaceae Arabidopsis thaliana, Arabidpsis lyrata, Brassica rapa, Capsella rubella and Thellungiella halophila, in the genome of Beta vulgarisand Utricularia gibba, and in the transcriptome of Striga hermontica, Orobanche aegyptiana and Lupinus albus.
	membrane remodeling / cellular traffiking
	transporter
	Signaling
Accession numbers	Comment	annotation
Os05g05180		probable indole-3-acetic acid-amido synthetase -like
Os08g14960		lrr receptor-like serine threonine-protein kinase
Os06g11930		SNARE domain containing protein
Os04g52530		heavy metal transport detoxification superfamily protein
Os04g55250		Unknown protein
ChrSy.fgenesh.mRNA5		Unknown protein
Os01g01180		Unknown protein
Os01g02310		receptor serine threonine kinase pr5k
Os01g02710		LRk-type protein
Os01g08180		bes1 bzr1-like protein
Os01g09660		heavy metal transport detoxification superfamily protein
Os01g12210		aluminum-activated malate transporter
Os01g13090		activating signal cointegrator 1 complex subunit 1-like isoform x2
Os01g13930		Unknown protein
Os01g14130		Unknown protein
Os01g16020		geranylgeranyl diphosphate chloroplastic-like
Os01g19790		pentatricopeptide repeat-containing protein at1g08070-like
Os01g36690		btb poz domain-containing protein at1g63850-like
Os01g40430		wrky transcription factor 61-like
Os01g41930		leucine rich repeat protein
Os01g44250		CBS domain containing membrane protein
Os01g48820		Unknown protein
Os01g51400		probable leucine-rich repeat receptor-like protein kinase at1g68400-like
Os01g51790		pentatricopeptide repeat-containing protein at5g40405-like
Os01g53570		aluminum-activated malate transporter 9-like
Os01g57420		diacylglycerol kinase 5-like isoform x2
Os01g65940		protein kinase superfamily protein
Os01g65992		Unknown protein
Os01g66040		receptor kinase
Os01g71210		Unknown protein
Os02g01210		amino acid permease 2-like
Os02g04620		suppressor protein srp40-like
Os02g05720		pentatricopeptide repeat-containing protein at4g02750-like
Os02g09650		ap2 erebp transcription factor superfamily protein
Os02g13170		peroxisomal nicotinamide adenine dinucleotide carrier-like
Os02g13350		mutt domain
Os02g16790		probable leucine-rich repeat receptor-like protein kinase at1g68400-like
Os02g26770		trans-cinnamate 4-monooxygenase
Os02g26810		trans-cinnamate 4-monooxygenase
Os02g28310		leucine zipper-containing
Os02g40454		serine threonine protein phosphatase 2a
Os02g43320		e3 ubiquitin-protein ligase neurl1b
Os02g47605		replication factor c dna polymerase iii gamma-tau
Os02g49860		AWPM-19-like membrane family protein
Os02g57740		Unknown protein
Os03g02610		glycosyl hydrolases family 16 protein
Os03g06890		DUF593 domain containing protein
Os03g07330		pentatricopeptide
Os03g08380		abc transporter b family member 19-like
Os03g08560		atpase plasma membrane-type-like
Os03g32499		Unknown protein
Os03g45250		2-aminoethanethiol dioxygenase-like
Os03g49050		probable cytokinin riboside 5 -monophosphate phosphoribohydrolase log4-like
Os03g56620		Unkown protein
Os03g61980		cytochrome P450
Os04g38970		protein binding protein
Os04g39180		receptor kinase-like
Os04g45590		glyoxalase family protein
Os04g45960		subtilisin-like protease-like
Os04g50208		Unknown protein
Os04g52700		Unknown protein
Os04g56570		heavy metal-associated domain containing protein
Os04g57200		heavy metal transport detoxification protein
Os04g58564		anamorsin homolog 1-like
Os04g58680		nuclear transcription factor y subunit c-9
Os05g03070		transporter
Os05g08590		photosystem ii 22 kda chloroplastic-like
Os05g11360		probable rhamnose biosynthetic enzyme 1-like isoform x1
Os05g24770		seed maturation protein
Os05g25930		Unknown protein
Os05g31010		Unknown protein
Os05g40710		GRAS
Os05g51020		duf231 domain containing family protein
Os06g06100		dihydroneopterin aldolase
Os06g10350		myb protein
Os06g12320		vacuolar amino acid transporter 1-like
Os06g20620		Endo-Beta-Mannanase
Os06g22390		Unknown protein
Os06g30860		WRKY31
Os06g30870		50s ribosomal protein l18-like
Os06g31300		PPR repeat domain containing protein
Os06g33460		Unknown protein
Os06g35050		arogenate dehydrogenase chloroplastic-like
Os06g36760		fas-associated factor 2-b-like
Os06g44430		protein kinase
Os06g46580		Unknown protein
Os06g47640		probable calcium-binding protein cml29-like
Os06g47800		nb-arc domain containing expressed
Os07g05630		glutaredoxin-like protein
Os07g35620		Unknown protein
Os07g39020		Putative Subtilisin homologue
Os07g40740		heparanase-like protein precursor
Os08g07740		Unknown protein
Os08g10020		photosystem ii 10 kda polypeptide
Os08g10490		chloroplast-targeted copper
Os08g14940		lrr receptor-like serine threonine-protein kinase
Os08g14950		lrr receptor-like serine threonine-protein kinase
Os08g14990		lrr receptor-like serine threonine-protein kinase
Os08g15600		stomatin-like protein 2
Os08g28670		polyketide cyclase dehydrase and lipid transport superfamily protein
Os08g29510		Unknown protein
Os08g29900		4-hydroxybenzoate mitochondrial-like
Os08g29910		prenyltransferase
Os08g29950		Unknown protein
Os08g33380		protein curvature thylakoid chloroplastic-like
Os08g37690		Unknown protein
Os08g40840		exo70 exocyst complex subunit
Os08g42610		pentatricopeptide
Os08g45200		Unknown protein
Os09g03480		Unknown protein
Os09g07780		pentatricopeptide repeat-containing
Os09g23640	STR	abc transporter g family member 1-like
Os09g25540		protein kinase receptor type precursor
Os09g36110		subtilisin-like protease-like
Os10g02920		probable ascorbate-specific transmembrane electron transporter 1-like
Os10g07400		disease resistance protein rga3-like
Os10g18990		leucine rich repeat family protein
Os10g19160		receptor kinase
Os10g22460		protein phosphatase 2c containing expressed
Os10g34720		pentatricopeptide repeat-containing protein at2g01510-like
Os10g35040		probable leucine-rich repeat receptor-like protein kinase at1g68400-like
Os10g38954		Unknown protein
Os11g01860		pentatricopeptide
Os11g05760		lysosomal pro-x carboxypeptidase-like
Os11g05980		pentatricopeptide repeat-containing protein
Os11g14980		tetratricopeptide repeat -like superfamily isoform 1
Os11g26140		cysteine-rich receptor-like protein kinase 4 precursor
Os11g27240		pentatricopeptide repeat-containing protein at3g21470-like
Os11g29490		e1-e2 atpase family protein
Os11g29750		e1-e2 atpase family protein
Os11g31100	RAM1	GRAS
Os12g01910		pentatricopeptide repeat-containing protein mitochondrial-like
Os12g03290		AP2 domain containing protein
Os12g03450		Unknown protein
Os12g29280		nb-arc domain containing expressed
Os12g29290		nb-arc domain containing expressed
Os12g41800		VTC2
Os12g43740		short chain dehydrogenase/reductase family
