# Supplementary material for: Comparative Phylogenomics Uncovers the Impact of Symbiotic Associations on Host Genome Evolution
Source: PLoS Genet. 2014 Jul 17;10(7):e1004487. doi: 10.1371/journal.pgen.1004487 (PMC4102449; doi:10.1371/journal.pgen.1004487)
Supplement: Table S13 — Medicago truncatula genes found in at least 13 plant species, including one monocot, missing from the sequenced genomes of the Brassicaceae Arabidopsis thaliana, Arabidopsis lyrata, Brassica rapa, Capsella rubella, and Thellungiella halophila, from the genomes of Beta vulgaris and Utricularia gibba, and from the transcriptomes of Striga hermontica and Orobanche aegyptiana, but present in the Lupinus albus transcriptome. (XLSX) [file pgen.1004487.s019.xlsx]

## Sheet: Feuil1
Table S13. Medicago truncatula genes found in at least 13 plant species, including one monocot, missing in the sequenced genomes of the Brassicaceae Arabidopsis thaliana, Arabidpsis lyrata, Brassica rapa, Capsella rubella and Thellungiella halophila, in the genome of Beta vulgarisand Utricularia gibba, and in the transcriptome of Striga hermontica, Orobanche aegyptiana but present in Lupinus albu…
	membrane remodeling / cellular traffiking
	transporter
	Signaling
	up regulated during mycorrhization
Accession numbers	Comment	annotation
Medtr8g091720	Cbf3	Nuclear transcription factor Y subunit B-3
Medtr4g115120		Protein kinase 2B
Medtr5g019040	NFP	LysM-domain containing receptor-like kinase
Medtr6g069030		Receptor like kinase
Medtr7g088070		Myb family transcription factor APL
Medtr3g109090		RNA-binding protein
Medtr5g059070		hypothetical protein
Medtr1g016290		Chloroplast unusual positioning 1A
Medtr8g093750		hypothetical protein
Medtr8g020400		Metallophosphoesterase
Medtr3g092020		F-box/WD repeat-containing protein
Medtr6g005430		hypothetical protein
Medtr8g095040		Ammonium transporter 3 member 1
Medtr8g083500		Protein FRIGIDA
Medtr4g095260		ABI3-interacting protein
Medtr8g044040		AP2 domain-containing transcription factor
AC233577_42		hypothetical protein
Medtr5g026850	IPD3	CYCLOPS
Medtr7g082850		hypothetical protein
Medtr4g120750		hypothetical protein
Medtr7g092270		CCP-like protein
Medtr4g057530		hypothetical protein
Medtr8g043970	DMI3	Calcium/calmodulin dependent protein kinase
Medtr1g045520		hypothetical protein
Medtr3g088040		Photosystem II 22 kDa protein
Medtr5g016570		hypothetical protein
Medtr5g027000		Calmodulin-like protein
Medtr7g011040		Lipoate protein ligase-like protein
Medtr1g031730		hypothetical protein
Medtr3g072480		hypothetical protein
Medtr7g102600		Pectinesterase
Medtr5g005170		Somatic embryogenesis receptor kinase
Medtr1g026140		Glutathione S-transferase
Medtr5g077270		Pentatricopeptide repeat protein
Medtr8g072150		Pentatricopeptide repeat-containing protein
Medtr2g088720		Dihydroneopterin aldolase
Medtr2g089100		GRAS
Medtr7g022470		hypothetical protein
Medtr4g083260		hypothetical protein
Medtr2g101710		Pentatricopeptide repeat-containing protein
Medtr5g008840		Pentatricopeptide repeat-containing protein
Medtr1g088440		Pentatricopeptide repeat-containing protein
Medtr5g042450		Pentatricopeptide repeat-containing protein
Medtr5g067140		Pentatricopeptide repeat-containing protein
Medtr7g108530		Pentatricopeptide repeat-containing protein
Medtr7g111120		Pentatricopeptide repeat-containing protein
Medtr1g012380		Pentatricopeptide repeat-containing protein
Medtr2g042550		Pentatricopeptide repeat-containing protein
Medtr7g076710		Pentatricopeptide repeat-containing protein
Medtr8g009490		Pentatricopeptide repeat-containing protein
Medtr7g093900		Pentatricopeptide repeat-containing protein
Medtr8g068280	DXS2	1-Deoxy-D-xylulose 5-phosphate synthase
Medtr1g013790		WRKY transcription factor
Medtr5g087690		GDSL esterase/lipase
Medtr3g114530		Nucleoredoxin
Medtr5g030920	DMI2	Nodulation receptor kinase
Medtr4g098530		Leucine-rich repeat-containing protein
Medtr4g106910		Fibroblast growth factor receptor
Medtr5g066440		Protein VERNALIZATION INSENSITIVE
Medtr7g084590		Syntaxin-22
Medtr8g088160		Oxidoreductase Tas aldo/keto reductase family
Medtr8g056020		Ankyrin repeat domain-containing protein
Medtr7g087570		Dihydrofolate reductase
Medtr1g092910		R3H domain-containing protein
