# Supplementary material for: Comparative Phylogenomics Uncovers the Impact of Symbiotic Associations on Host Genome Evolution
Source: PLoS Genet. 2014 Jul 17;10(7):e1004487. doi: 10.1371/journal.pgen.1004487 (PMC4102449; doi:10.1371/journal.pgen.1004487)
Supplement: Table S14 — Rice genes found in at least 13 plant species and missing from the sequenced genomes of the Brassicaceae Arabidopsis thaliana, Arabidopsis lyrata, Brassica rapa, Capsella rubella, and Thellungiella halophila, from the genomes of Beta vulgaris and Utricularia gibba, and from the transcriptomes of Striga hermontica and Orobanche aegyptiana, but present in the Lupinus albus transcriptome. (XLSX) [file pgen.1004487.s020.xlsx]

## Sheet: Feuil1
Table S14. Rice (Oryza sativa) genes found in at least 13 plant species missing in the sequenced genomes of the Brassicaceae Arabidopsis thaliana, Arabidpsis lyrata, Brassica rapa, Capsella rubella and Thellungiella halophila, in the genome of Beta vulgarisand Utricularia gibba, and in the transcriptome of Striga hermontica, Orobanche aegyptiana but present in Lupinus albus transcriptome.
	membrane remodeling / cellular traffiking
	transporter
	Signaling
Accession numbers	Comment	annotation
Os09g30090		G-beta repeat domain containing protein
Os01g12930		e3 ubiquitin-protein ligase lin-like
Os01g67490		Unknown protein
Os02g31890		nucleic acid binding
Os03g13080	NFP	LysM-domain containing receptor like kinase
Os03g36830		Unknown protein
Os03g38540		formiminotransferase- expressed
Os03g60690		pentatricopeptide repeat-containing protein at4g21065-like
Os04g39430		cytochrome p450 724b1-like
Os05g41090	DMI3	Calcium and Calmodulin dependent protein kinase
Os05g41240		Myb-like DNA-binding domain containing protein
Os05g42130		GRAS
Os05g49580		cucumber peeling cupredoxin-like
Os06g02520	IPD3	CYCLOPS
Os07g06960		pentatricopeptide repeat-containing protein at5g66520-like
Os07g38070	DMI2	nodulation receptor kinase-like
Os07g40270		frigida
Os08g12740		nbs-lrr partial
Os08g29970		4-hydroxybenzoate mitochondrial-like isoform x1
Os08g37520		pentatricopeptide repeat-containing protein at4g02750-like
Os08g40130		heavy metal-associated domain containing protein
Os08g40880		nucleolysin tiar-like
Os08g42080		ACR5
Os09g27340		ATPase
Os10g27980		gaba transporter 1-like
Os10g41490		serine threonine-protein kinase sapk3-like
Os12g08790		Unknown protein
Os12g13110		pentatricopeptide
Os12g19260		tetratricopeptide-like helical
