# Supplementary material for: Comparative Phylogenomics Uncovers the Impact of Symbiotic Associations on Host Genome Evolution
Source: PLoS Genet. 2014 Jul 17;10(7):e1004487. doi: 10.1371/journal.pgen.1004487 (PMC4102449; doi:10.1371/journal.pgen.1004487)
Supplement: Table S15 — Genes found in at least 13 plant species using both rice and Medicago as references and missing from the sequenced genomes of the Brassicaceae Arabidopsis thaliana, Arabidopsis lyrata, Brassica rapa, Capsella rubella, and Thellungiella halophila, from the genomes of Beta vulgaris and Utricularia gibba, and from the transcriptomes of Striga hermontica, Orobanche aegyptiana, and Lupinus albus. (XLSX) [file pgen.1004487.s021.xlsx]

## Sheet: Feuil1
Table S15. Genes found in at least 13 plant species using both Rice and Medicago as reference and missing in the sequenced genomes of the Brassicaceae Arabidopsis thaliana, Arabidpsis lyrata, Brassica rapa, Capsella rubella and Thellungiella halophila, in the genome of Beta vulgaris and Utricularia gibba, and in the transcriptome of Striga hermontica, Orobanche aegyptiana and Lupinus albus.
	membrane remodeling / cellular traffiking
	transporter
	Signaling
	up regulated during mycorrhization
Accession numbers	Comment	annotation
AC225458_4		Pentatricopeptide repeat-containing protein
AC233660_8		Trans-cinnamate 4-monooxygenase
Medtr1g008640		Protein qmcA
Medtr1g017910		Exocyst complex component 7
Medtr2g017420		hypothetical protein
Medtr2g017450		hypothetical protein
Medtr2g017460		hypothetical protein
Medtr2g017470		hypothetical protein
Medtr2g017480		hypothetical protein
Medtr2g017495		hypothetical protein
Medtr2g018790		hypothetical protein
Medtr2g048970		Glutaredoxin-C7
Medtr2g081600		Nuclear transcription factor Y subunit C-1
Medtr2g081630		Nuclear transcription factor Y subunit C-1
Medtr2g087110		Pentatricopeptide repeat-containing protein
Medtr2g087200		Pentatricopeptide repeat-containing protein
Medtr2g088320		Rhomboid family member
Medtr3g050010		hypothetical protein
Medtr3g062910		Reticulon family protein
Medtr3g071980		Arogenate dehydrogenase
Medtr3g092360		Leucine-rich repeat receptor-like protein kinase
Medtr3g092390		Leucine-rich repeat receptor-like protein kinase
Medtr3g092420		Leucine-rich repeat receptor-like protein kinase
Medtr3g116850		SNF1-related protein kinase regulatory subunit gamma
Medtr3g117620		Pentatricopeptide repeat-containing protein
Medtr4g055660		hypothetical protein
Medtr4g071560		Subtilisin-like protease
Medtr4g097510		Dehydrogenase/reductase SDR family member
Medtr4g129010		Receptor-like kinase
Medtr5g020810		Replication factor C subunit
Medtr5g020960		hypothetical protein
Medtr5g021610		Lactoylglutathione lyase
Medtr5g043140		hypothetical protein
Medtr5g043710		Heparanase-like protein
Medtr5g045120		hypothetical protein
Medtr5g045660		hypothetical protein
Medtr5g047470		hypothetical protein
Medtr5g070480		Clathrin heavy chain
Medtr6g007870		Phytoalexin-deficient 4-2 protein
Medtr7g027190	RAM1	GRAS
Medtr7g027250	RAM1-like	GRAS
Medtr7g045090		hypothetical protein
Medtr7g045870		hypothetical protein
Medtr7g116650		Wall-associated receptor kinase-like protein
Medtr8g020490		Myb-like transcription factor
Medtr8g022090		hypothetical protein
Medtr8g022270		ABC transporter B family member
Medtr8g044070		AP2-like ethylene-responsive transcription factor
Medtr8g076160		Lactoylglutathione lyase
Medtr8g107450	STR	ABC transporter G family member
Medtr5g083540		Arogenate dehydrogenase
Medtr3g080230		Pentatricopeptide repeat-containing protein
AC202349_5		Receptor-like protein kinase
