# Supplementary material for: Comparative Phylogenomics Uncovers the Impact of Symbiotic Associations on Host Genome Evolution
Source: PLoS Genet. 2014 Jul 17;10(7):e1004487. doi: 10.1371/journal.pgen.1004487 (PMC4102449; doi:10.1371/journal.pgen.1004487)
Supplement: Table S17 — A) Completion of the host and non-host genomes used in this study according to the respective publications. B) Detail of the tissue sampling for each transcriptome used in this study. (XLSX) [file pgen.1004487.s023.xlsx]

## Sheet: A - Genome completion
Species	Genome completion	references	Symbiotic behavior
Arabidopsis lyrata	near complete (99%)	Hu et al. 2011	NH
Arabidopsis thaliana	1	Hu et al. 2011	NH
Beta vulgarus	0.85	Dohm et al. 2014	NH
Brassica rapa	0.98	Wang et al. 2011	NH
Capsella rubella	near complete (99%)	Slotte et al. 2013	NH
Carica papaya	0.92	Ming et al. 2008	H
Glycine max	0.85	Schmutz et al. 2010	H
Gossypium raimondii	0.88	Wang et al. 2012	H
Lotus japonicus	0.67	Sato et al. 2008	H
Lupinus angustifolius	0.52	Yang et al.2013	NH
Medicago truncatula	0.94	Young et al. 2011	H
Mimulus guttatus	0.75	JGI	H
Populus trichocarpa	0.7	Tuskan et al. 2006	H
Solanum lycopersicum	0.98	Tomato Genome Consortium, 2012	H
Solanum tuberosum	0.86	Potato Genome Sequencing Consortium, 2011	H
Spinacea oleracea	0.5	Dohm et al. 2014	NH
Thellungiella halophila	0.9	Wu et al. 2012	NH
Theobroma cacao	0.76	Argout et al. 2011	H
Utricularia gibba	near complete (99%)	Ibarra-Laclette et al. 2013	NH

## Sheet: B - Transcriptomes
	Tissues						# reads	References
Species	seeds	seedlings	roots	leaves	stem	other			Symbiotic behavior
Aethionema arabicum							58793342	Edger et al. unpublished	NH
Akania bidwillii							114205326	Edger et al. unpublished	H
Arachis hypogea							52000000	Yin et al. 2012	H
Batis maritima							115905390	Edger et al. unpublished	NH
Camelina sativa							10830000	Mudakar et al. 2014	NH
Capparis spinosa							76667886	Edger et al. unpublished	NH
Capsicum annuum							200000000	Ashrafi et al. 2012	H
Chorispora bungeana							81509270	Zhao et al. 2012	NH
Cleome droserfolia							90521174	Edger et al. unpublished	NH
Cleome spinosa							92356384	Edger et al. unpublished	NH
Cleome violacea							257273714	Edger et al. unpublished	NH
Cuscuta pentagona							198992437	Ranjan et al. 2014	NH
Emblingia calceoliflora							65578620	Edger et al. unpublished	NH
Gyrostemon ramulosus							94656836	Edger et al. unpublished	NH
Ipomoea batatas							48716884	Tao et al. 2012	H
Koeberlina spinosa							117012624	Edger et al. unpublished	NH
Limnanthes douglasii							125299410	Edger et al. unpublished	NH
Lindenbergia philippensis							69545362	Wickett et al. 2011	H
Lupinus albus							367973656	O'Rourke et al. 2013	NH
Medicago truncatula							83899070	Rose et al. 2012	H
Moringa oleifera							91777978	Edger et al. unpublished	H
Orobanche aegyptiana							32419619	Wickett et al. 2011	NH
Pentadiplandra brazzeana							72317888	Edger et al. unpublished	NH
Reseda odorata							64730750	Edger et al. unpublished	NH
Sesamum indicum							260000000	Zhang et al. 2012	H
Striga hermontica							39791675	Wickett et al. 2011	NH
Thlaspi arvense							203003444	Dorn et al. 2013	NH
