# Supplementary material for: Comparative Phylogenomics Uncovers the Impact of Symbiotic Associations on Host Genome Evolution
Source: PLoS Genet. 2014 Jul 17;10(7):e1004487. doi: 10.1371/journal.pgen.1004487 (PMC4102449; doi:10.1371/journal.pgen.1004487)
Supplement: Table S18 — Germination conditions and origin of the seeds for each species used in this study. (XLSX) [file pgen.1004487.s024.xlsx]

## Sheet: Feuil1
Species	Family	Germination procedure	Source	comment
Aethionema arabicum	Brassicaceae	Moist filter paper / 2 days at 4°C / Room temperature	Dr. P. Edger
Alyssum alyssoides	Brassicaceae	Moist filter paper / 2 days at 4°C / Room temperature	ARS-GRIN / PI 633053	http://www.ars-grin.gov/cgi-bin/npgs/acc/display.pl?1489879
Arabidopsis thaliana	Brassicaceae	Moist filter paper / 2 days at 4°C / Room temperature	lab stock
Arabis hirsuta var. glabrata	Brassicaceae	Moist filter paper / 2 days at 4°C / Room temperature	ARS-GRIN / W6 35447	http://www.ars-grin.gov/cgi-bin/npgs/acc/display.pl?1808271
Astragalus sp.	Fabaceae	Moist filter paper / 2 days at 4°C / Room temperature	lab stock
Beta vulgaris	Amaranthaceae	Moist filter paper / 2 days at 4°C / Room temperature	ARS-GRIN / PI 590862	http://www.ars-grin.gov/cgi-bin/npgs/acc/display.pl?1157451
Biscutella didyma	Brassicaceae	Moist filter paper / 2 days at 4°C / Room temperature	ARS-GRIN / PI 650128	http://www.ars-grin.gov/cgi-bin/npgs/acc/display.pl?1086241
Brassica junker	Brassicaceae	Moist filter paper / 2 days at 4°C / Room temperature	Dr. P. Edger
Brassica napus	Brassicaceae	Moist filter paper / 2 days at 4°C / Room temperature	Dr. P. Edger
Brassica olearacea	Brassicaceae	Moist filter paper / 2 days at 4°C / Room temperature	Dr. P. Edger
Cleome gynandra	Cleomaceae	Moist filter paper / 24 hours at 30°C / Room temperature	Dr. J. Hibberd
Cleome hassleriana	Cleomaceae	Moist filter paper / 1 week at 4°C / Room temperature	Andrea Bräutigam
Cochleara officinalis	Brassicaceae	Moist filter paper / 2 days at 4°C / Room temperature	Dr. B. Dräger
Cochlearia danica	Brassicaceae	Moist filter paper / 2 days at 4°C / Room temperature	Dr. B. Dräger
Cytisus decumbens	Fabaceae	25 hours hot water / 2 days 4°C / Room temperature	ARS-GRIN / PI 315686	http://www.ars-grin.gov/cgi-bin/npgs/acc/display.pl?1235473
Descurana californica	Brassicaceae	Moist filter paper / 2 days at 4°C / Room temperature	ARS-GRIN / W6 30819	http://www.ars-grin.gov/cgi-bin/npgs/acc/display.pl?1728029
Genista tinctoria R100	Fabaceae	1 week 4°C / 1 week RT / 2 weeks 4°C / RT	ARS-GRIN / PI 494645	http://www.ars-grin.gov/cgi-bin/npgs/acc/display.pl?1389581
Glycine max	Fabaceae	only DNA used	lab stock	Genotype Channel 2305R2
Iberis amara	Brassicaceae	Moist filter paper / 2 days at 4°C / Room temperature	ARS-GRIN / PI 650256	http://www.ars-grin.gov/cgi-bin/npgs/acc/display.pl?1082266
Iberis umbellata	Brassicaceae	Moist filter paper / 2 days at 4°C / Room temperature	ARS-GRIN / PI 296043	http://www.ars-grin.gov/cgi-bin/npgs/acc/display.pl?1224107
Laburnum alpinum	Fabaceae	24 hours hot water / 2 days 4°C / Room temperature	ARS-GRIN / PI 399376	http://www.ars-grin.gov/cgi-bin/npgs/acc/display.pl?1300657
Lepidium crenatum	Brassicaceae	Moist filter paper / 2 days at 4°C / Room temperature	ARS-GRIN / Ames 29907	http://www.ars-grin.gov/cgi-bin/npgs/acc/display.pl?1719116
Lepidium virginicum	Brassicaceae	Moist filter paper / 2 days at 4°C / Room temperature	ARS-GRIN / PI 633269	http://www.ars-grin.gov/cgi-bin/npgs/acc/display.pl?1086389
Limnanthes alba ssp alba	Limnanthaceae	Moist filter paper / 14 days at 4°C	ARS-GRIN / PI 643192	http://www.ars-grin.gov/cgi-bin/npgs/swish/accboth?query=PI+643192&submit=Search%21&sort=swishrank&si=0&.cgifields=si&.cgifields=reverse
Limnanthes alba ssp versicolor	Limnanthaceae	Moist filter paper / 14 days at 4°C	ARS-GRIN / PI 608039	http://www.ars-grin.gov/cgi-bin/npgs/acc/display.pl?1585784
Limnanthes douglasii	Limnanthaceae	Moist filter paper / 14 days at 4°C	ARS-GRIN / PI 278170	http://www.ars-grin.gov/cgi-bin/npgs/acc/display.pl?1207540
Limnanthes floccosa	Limnanthaceae	Moist filter paper / 14 days at 4°C	ARS-GRIN / PI 283719	http://www.ars-grin.gov/cgi-bin/npgs/acc/display.pl?1211060
Limnanthes gracilis	Limnanthaceae	Moist filter paper / 14 days at 4°C	ARS-GRIN / PI 420137	http://www.ars-grin.gov/cgi-bin/npgs/acc/display.pl?1317374
Limnanthes montana	Limnanthaceae	Moist filter paper / 14 days at 4°C	ARS-GRIN / PI 283725	http://www.ars-grin.gov/cgi-bin/npgs/acc/display.pl?1211072
Lindenbergia philippensis	Orobanchaceae	1 week at room temperature in a pot filled with turface	Dr. C. dePamphilis
Lotus japonicus	Fabaceae	only DNA used	lab stock
Lupinus albus	Fabaceae	Moist filter paper / 2 days at 4°C / Room temperature	ARS-GRIN / PI 533714	http://www.ars-grin.gov/cgi-bin/npgs/acc/display.pl?1428650
Lupinus sericeus	Fabaceae	Moist filter paper / 2 days at 4°C / Room temperature	ARS-GRIn / PI 504378	http://www.ars-grin.gov/cgi-bin/npgs/acc/display.pl?1399314
Lupinusa luteus	Fabaceae	Moist filter paper / 2 days at 4°C / Room temperature	ARS-GRIN / W6 27612
Matthiola incana	Brassicaceae	Moist filter paper / 2 days at 4°C / Room temperature	ARS-GRIN / Ames 23775	http://www.ars-grin.gov/cgi-bin/npgs/swish/accboth?query=Ames+23775&submit=Search%21&sort=swishrank&si=0&.cgifields=si&.cgifields=reverse
Medicago truncatula	Fabaceae	Scarification 8 minutes in sulfuric acid / 5 rinses in water / 3 days at room temperature in pot filled with turface	lab stock	Genotype A17
Melilotus albus	Fabaceae	Moist filter paper / 2 days at 4°C / Room temperature	lab stock
Moringa oleifera	Moringaceae	3 days in hot water under shaking / Room temperature in pot filled with turface	Dr. P. Edger
Ononis sp.	Fabaceae	Moist filter paper / 2 days at 4°C / Room temperature	lab stock
Peritoma arborea	Cleomaceae	Moist filter paper / 1 week at 4°C / Room temperature	ARS-GRIN / W6 40415	http://www.ars-grin.gov/cgi-bin/npgs/acc/display.pl?1861179
Peritoma serulata	Cleomaceae	Moist filter paper / 1 week at 4°C / Room temperature	ARS-GRIN / W6 39039	http://www.ars-grin.gov/cgi-bin/npgs/acc/display.pl?1842477
Polanisia dodecancra	Cleomaceae	Moist filter paper / 1 week at 4°C / Room temperature	ARS-GRIN / W6 32569	http://www.ars-grin.gov/cgi-bin/npgs/acc/display.pl?1740318
Prosopis glandulosa	Fabaceae	Moist filter paper / 2 days at 4°C / Room temperature	ARS-GRIN / W6 41371	http://www.ars-grin.gov/cgi-bin/npgs/acc/display.pl?1868883
Reseda lutea	Resedaceae	Moist filter paper / 2 days at 4°C / Room temperature	ARS-GRIN / PI 420841	http://www.ars-grin.gov/cgi-bin/npgs/acc/display.pl?1317840
Reseda odorata	Resedaceae	Moist filter paper / 2 days at 4°C / Room temperature	Dr. P. Edger
Sesbania cannabina	Fabaceae	only DNA used	Dr. G. Prasad
Thlaspi arvense	Brassicaceae	Moist filter paper / 2 days at 4°C / Room temperature	ARS-GRIN / Ames 30983	http://www.ars-grin.gov/cgi-bin/npgs/acc/display.pl?1883811
Thlaspi praecox	Brassicaceae	Moist filter paper / 2 days at 4°C / Room temperature	Dr. M. Regvar
Trigonella sp.	Fabaceae	Moist filter paper / 2 days at 4°C / Room temperature	lab stock
Vicia sativa	Fabaceae	Moist filter paper / 2 days at 4°C / Room temperature	lab stock
