# Supplementary material for: Comparative Phylogenomics Uncovers the Impact of Symbiotic Associations on Host Genome Evolution
Source: PLoS Genet. 2014 Jul 17;10(7):e1004487. doi: 10.1371/journal.pgen.1004487 (PMC4102449; doi:10.1371/journal.pgen.1004487)
Supplement: Table S19 — List of 33 genomes used in the phylogenomic analysis. (XLSX) [file pgen.1004487.s025.xlsx]

## Sheet: Sheet1
Table S19. List of 33 genomes included in the phylogenomic analysis
Species	Order
Aquilegia coerulea	Ranunculales
Arabidopsis lyrata	Brassicales
Arabidopsis thaliana	Brassicales
Brachypodium distachyon	Poales
Brassica rapa	Brassicales
Citrus clementina	Sapindales
Carica papaya	Brassicales
Capsella rubella	Brassicales
Cucumis sativus	Cucurbitales
Citrus sinensis	Sapindales
Eucalyptus grandis	Myrtales
Fragria vesca	Rosales
Glycine max	Fabales
Gossypium raimondii	Malvales
Linum usitatissimum	Malphigiales
Malus domestica	Rosales
Manihot esculenta	Malphigiales
Medicago truncatula	Fabales
Oryza sativa	Poales
Prunus persica	Rosales
Populus trichocarpa	Malphigiales
Phaseolus vulgaris	Fabales
Ricinus communis	Malphigiales
Sorghum bicolor	Poales
Setaria italica	Poales
Solanum lycopersicum	Solanales
Solanum tuberosum	Solanales
Theobroma cacao	Malvales
Thellungiella halophila	Brassicales
Vitis vinifera	Vitales
Zea mays	Poales
Physcomitrella patens	Funariales
Selaginella moellendorffii	Selaginellales
