# Supplementary material for: Comparative Phylogenomics Uncovers the Impact of Symbiotic Associations on Host Genome Evolution
Source: PLoS Genet. 2014 Jul 17;10(7):e1004487. doi: 10.1371/journal.pgen.1004487 (PMC4102449; doi:10.1371/journal.pgen.1004487)
Supplement: Table S20 — Determination of the minimum number of species to use in the phylogenomic analysis. (XLSX) [file pgen.1004487.s026.xlsx]

## Sheet: Sheet1
Table S20. Brassicaceae includes 5 species in this analysis. To find significance threshold for cluster membership, a random set of 5 species was chosen 100 times and the number of clusters missing this set but present in n other species was calculated. At n>=13 the clusters with genes missing specifically from Brassicaeae becomes significant (>=mean +2 standard deviations). Therefore all cluster…
n	Missing in Brassicaceae	Bootstrap mean	BS SD	M+2SD	Brass>(M+2SD)
6	1789	3947.59	2294.65	8536.89	0
7	1149	1986.48	943.836	3874.15	0
8	857	974.84	340.835	1656.51	0
9	645	638.71	204.141	1046.99	0
10	468	416.83	134.604	686.039	0
11	396	292.51	97.6934	487.897	0
12	336	205.21	84.8797	374.969	0
13	347	155.02	72.9843	300.989	1
14	286	107.91	55.7994	219.509	1
15	272	94.81	51.3284	197.467	1
16	230	70.19	41.1586	152.507	1
17	216	58.28	38.0457	134.371	1
18	182	43.31	31.3687	106.047	1
19	180	38.32	29.4779	97.2758	1
20	145	39.28	25.8941	91.0683	1
21	88	20.55	18.6501	57.8502	1
22	32	22.58	16.7767	56.1334	0
23	32	14.37	11.6382	37.6464	0
24	35	15.32	11.2357	37.7913	0
25	35	9.56	8.22084	26.0017	1
26	28	10.3	6.19465	22.6893	1
27	14	6.74	5.34963	17.4393	0
28	3	7.04	5.21	17.46	0
