# Supplementary material for: Comparative Phylogenomics Uncovers the Impact of Symbiotic Associations on Host Genome Evolution
Source: PLoS Genet. 2014 Jul 17;10(7):e1004487. doi: 10.1371/journal.pgen.1004487 (PMC4102449; doi:10.1371/journal.pgen.1004487)
Supplement: Text S2 — R script used for the prediction analysis. (TXT) [file pgen.1004487.s028.txt]

This is the detail of the prediction analysis
Prediction analysis was performed in R v3.0.1.
The example shown is for prediction in the Brassicales (corresponding to Figure S1).
###################
Brassicales.txt=
detected	species	gene
1	Aethionema	NUP85
1	C.droserfolia	NUP85
1	C.spinosa	NUP85
1	C.violaceae	NUP85
1	C.hirsuta	NUP85
0	Gyrostemon	NUP85
1	Pentadiplandra	NUP85
1	R.odorata	NUP85
0	Emblingia	NUP85
1	Koeberlina	NUP85
0	B.maritima	NUP85
1	L.douglasii	NUP85
1	M.oleifera	NUP85
1	Akania	NUP85
0	Aethionema	NUP133
1	C.droserfolia	NUP133
1	C.spinosa	NUP133
1	C.violaceae	NUP133
1	C.hirsuta	NUP133
0	Gyrostemon	NUP133
1	Pentadiplandra	NUP133
1	R.odorata	NUP133
0	Emblingia	NUP133
1	Koeberlina	NUP133
0	B.maritima	NUP133
1	L.douglasii	NUP133
1	M.oleifera	NUP133
1	Akania	NUP133
1	Aethionema	NENA
1	C.droserfolia	NENA
1	C.spinosa	NENA
1	C.violaceae	NENA
1	C.hirsuta	NENA
0	Gyrostemon	NENA
0	Pentadiplandra	NENA
1	R.odorata	NENA
0	Emblingia	NENA
1	Koeberlina	NENA
1	B.maritima	NENA
1	L.douglasii	NENA
1	M.oleifera	NENA
1	Akania	NENA
0	Aethionema	POLLUX
1	C.droserfolia	POLLUX
1	C.spinosa	POLLUX
1	C.violaceae	POLLUX
1	C.hirsuta	POLLUX
0	Gyrostemon	POLLUX
1	Pentadiplandra	POLLUX
1	R.odorata	POLLUX
1	Emblingia	POLLUX
0	Koeberlina	POLLUX
1	B.maritima	POLLUX
1	L.douglasii	POLLUX
1	M.oleifera	POLLUX
1	Akania	POLLUX
1	Aethionema	NSP2
1	C.droserfolia	NSP2
1	C.spinosa	NSP2
1	C.violaceae	NSP2
0	C.hirsuta	NSP2
0	Gyrostemon	NSP2
0	Pentadiplandra	NSP2
1	R.odorata	NSP2
0	Emblingia	NSP2
0	Koeberlina	NSP2
0	B.maritima	NSP2
0	L.douglasii	NSP2
1	M.oleifera	NSP2
0	Akania	NSP2
1	Aethionema	CCD7
0	C.droserfolia	CCD7
1	C.spinosa	CCD7
0	C.violaceae	CCD7
0	C.hirsuta	CCD7
0	Gyrostemon	CCD7
0	Pentadiplandra	CCD7
0	R.odorata	CCD7
0	Emblingia	CCD7
0	Koeberlina	CCD7
1	B.maritima	CCD7
0	L.douglasii	CCD7
0	M.oleifera	CCD7
0	Akania	CCD7
1	Aethionema	CCD8
0	C.droserfolia	CCD8
0	C.spinosa	CCD8
0	C.violaceae	CCD8
0	C.hirsuta	CCD8
0	Gyrostemon	CCD8
0	Pentadiplandra	CCD8
0	R.odorata	CCD8
0	Emblingia	CCD8
0	Koeberlina	CCD8
1	B.maritima	CCD8
0	L.douglasii	CCD8
0	M.oleifera	CCD8
1	Akania	CCD8
1	Aethionema	MAX2
0	C.droserfolia	MAX2
0	C.spinosa	MAX2
1	C.violaceae	MAX2
1	C.hirsuta	MAX2
1	Gyrostemon	MAX2
1	Pentadiplandra	MAX2
1	R.odorata	MAX2
1	Emblingia	MAX2
1	Koeberlina	MAX2
0	B.maritima	MAX2
0	L.douglasii	MAX2
1	M.oleifera	MAX2
0	Akania	MAX2
1	M.oleifera	NFP
1	Akania	NFP
1	M.oleifera	DMI2
0	Akania	DMI2
1	M.oleifera	CASTOR
1	Akania	CASTOR
1	M.oleifera	DMI3
1	Akania	DMI3
1	M.oleifera	IPD3
1	Akania	IPD3
1	M.oleifera	VAPYRIN
1	Akania	VAPYRIN
1	M.oleifera	STR1
0	Akania	STR1
1	M.oleifera	STR2
0	Akania	STR2
0	M.oleifera	PT4
0	Akania	PT4
0	M.oleifera	RAM1
0	Akania	RAM1
0	M.oleifera	RAM2
1	Akania	RAM2
########################
dat=read.table("brassicales.txt",header=T)
dat
# logistic regression
# glm = generalized linear model, generalized because Binomial distribution.
fit = glm(detected ~ species + gene, data=dat, family = binomial)
summary(fit)
predict(fit, type="response")
# predictions from species and genes in the observed data set.
# 'response' type is to get the prediction as the probability of detection
# 'link' type is to get the prediciton as the log odds of detection.
# Predictions for new 'cells', i.e. species & gene combination that
# is not already in the observed data set.
# 1. build a 'data frame' for these combinations
newdata = data.frame(
species = c("Aethionema","C.droserfolia","C.spinosa","C.violaceae","C.hirsuta","Gyrostemon",
Pentadiplandra,"R.odorata","Emblingia","Koeberlina","B.maritima","L.douglasii","T.arvense","C.sativa","C.bungeana","M.oleifera","Akania",
Aethionema,"C.droserfolia","C.spinosa","C.violaceae","C.hirsuta","Gyrostemon",
Pentadiplandra,"R.odorata","Emblingia","Koeberlina","B.maritima","L.douglasii","T.arvense","C.sativa","C.bungeana","M.oleifera","Akania",
Aethionema,"C.droserfolia","C.spinosa","C.violaceae","C.hirsuta","Gyrostemon",
Pentadiplandra,"R.odorata","Emblingia","Koeberlina","B.maritima","L.douglasii","T.arvense","C.sativa","C.bungeana","M.oleifera","Akania",
Aethionema,"C.droserfolia","C.spinosa","C.violaceae","C.hirsuta","Gyrostemon",
Pentadiplandra,"R.odorata","Emblingia","Koeberlina","B.maritima","L.douglasii","T.arvense","C.sativa","C.bungeana","M.oleifera","Akania",
Aethionema,"C.droserfolia","C.spinosa","C.violaceae","C.hirsuta","Gyrostemon",
Pentadiplandra,"R.odorata","Emblingia","Koeberlina","B.maritima","L.douglasii","T.arvense","C.sativa","C.bungeana","M.oleifera","Akania",
Aethionema,"C.droserfolia","C.spinosa","C.violaceae","C.hirsuta","Gyrostemon",
Pentadiplandra,"R.odorata","Emblingia","Koeberlina","B.maritima","L.douglasii","T.arvense","C.sativa","C.bungeana","M.oleifera","Akania",
Aethionema,"C.droserfolia","C.spinosa","C.violaceae","C.hirsuta","Gyrostemon",
Pentadiplandra,"R.odorata","Emblingia","Koeberlina","B.maritima","L.douglasii","T.arvense","C.sativa","C.bungeana","M.oleifera","Akania",
Aethionema,"C.droserfolia","C.spinosa","C.violaceae","C.hirsuta","Gyrostemon",
Pentadiplandra,"R.odorata","Emblingia","Koeberlina","B.maritima","L.douglasii","T.arvense","C.sativa","C.bungeana","M.oleifera","Akania",
Aethionema,"C.droserfolia","C.spinosa","C.violaceae","C.hirsuta","Gyrostemon",
Pentadiplandra,"R.odorata","Emblingia","Koeberlina","B.maritima","L.douglasii","T.arvense","C.sativa","C.bungeana","M.oleifera","Akania",
Aethionema,"C.droserfolia","C.spinosa","C.violaceae","C.hirsuta","Gyrostemon",
Pentadiplandra,"R.odorata","Emblingia","Koeberlina","B.maritima","L.douglasii","T.arvense","C.sativa","C.bungeana","M.oleifera","Akania",
Aethionema,"C.droserfolia","C.spinosa","C.violaceae","C.hirsuta","Gyrostemon",
Pentadiplandra,"R.odorata","Emblingia","Koeberlina","B.maritima","L.douglasii","T.arvense","C.sativa","C.bungeana","M.oleifera","Akania"
),
gene = c("PT4","PT4","PT4","PT4","PT4","PT4","PT4","PT4","PT4","PT4","PT4","PT4","PT4","PT4","PT4","PT4","PT4",
DMI3,"DMI3","DMI3","DMI3","DMI3","DMI3","DMI3","DMI3","DMI3","DMI3","DMI3","DMI3","DMI3","DMI3","DMI3","DMI3","DMI3",
STR,"STR","STR","STR","STR","STR","STR","STR","STR","STR","STR","STR","STR","STR","STR","STR","STR",
STR2,"STR2","STR2","STR2","STR2","STR2","STR2","STR2","STR2","STR2","STR2","STR2","STR2","STR2","STR2","STR2","STR2",
IPD3,"IPD3","IPD3","IPD3","IPD3","IPD3","IPD3","IPD3","IPD3","IPD3","IPD3","IPD3","IPD3","IPD3","IPD3","IPD3","IPD3",
NFP,"NFP","NFP","NFP","NFP","NFP","NFP","NFP","NFP","NFP","NFP","NFP","NFP","NFP","NFP","NFP","NFP",
DMI2,"DMI2","DMI2","DMI2","DMI2","DMI2","DMI2","DMI2","DMI2","DMI2","DMI2","DMI2","DMI2","DMI2","DMI2","DMI2","DMI2",
CASTOR,"CASTOR","CASTOR","CASTOR","CASTOR","CASTOR","CASTOR","CASTOR","CASTOR","CASTOR","CASTOR","CASTOR","CASTOR","CASTOR","CASTOR","CASTOR","CASTOR",
RAM1,"RAM1","RAM1","RAM1","RAM1","RAM1","RAM1","RAM1","RAM1","RAM1","RAM1","RAM1","RAM1","RAM1","RAM1","RAM1","RAM1",
RAM2,"RAM2","RAM2","RAM2","RAM2","RAM2","RAM2","RAM2","RAM2","RAM2","RAM2","RAM2","RAM2","RAM2","RAM2","RAM2","RAM2",
VAPYRIN,"VAPYRIN","VAPYRIN","VAPYRIN","VAPYRIN","VAPYRIN","VAPYRIN","VAPYRIN","VAPYRIN","VAPYRIN","VAPYRIN","VAPYRIN","VAPYRIN","VAPYRIN","VAPYRIN","VAPYRIN","VAPYRIN")
)
newdata
pred=predict(fit, newdata, type="response")
pred
plot(pred, col=newdata$gene)
